# Supplementary material for: Sleep timing in flies from “adolescence” to adulthood
Source: Fly (Austin). 2024 Dec 30;19(1):2448022. doi: 10.1080/19336934.2024.2448022 (PMC11702927; doi:10.1080/19336934.2024.2448022)
Supplement: FliesAge_Suppl_Table1_raw_data.xlsx [file KFLY_A_2448022_SM2377.xlsx]

## Sheet: AllData_1Min
Week	date	time	timeFormat	lights (on =1)	M2_ch1	M2_ch2	M2_ch3	M2_ch4	M2_ch5	M2_ch6	M2_ch7	M2_ch8	M2_ch9	M2_ch10	M2_ch11	M2_ch12	M2_ch13	M2_ch14	M2_ch15	M2_ch16	M2_ch17	M2_ch18	M2_ch19	M2_ch20	M2_ch21	M2_ch22	M2_ch23	M2_ch24	M2_ch25	M2_ch26	M2_ch27	M2_ch28	M2_ch29	M2_ch30	M2_ch31	M2_ch32	M3_ch1	M3_ch2	M3_ch3	M3_ch4	M3_ch5	M3_ch6	M3_ch7	M3_ch8	M3_ch9	M3_ch10	M3_ch11	M3_ch12	M3_ch13
week I	20150110	2100	2015-01-10 21:00:00	1	0	0	9	0	0	0	0	0	0	0	0	1	0	0	0	0	0	1	1	0	0	0	0	0	0	0	0	2	0	0	0	2	0	0	0	4	0	0	3	0	0	0	1	0	0
	20150110	2101	2015-01-10 21:01:00	0	0	1	11	7	2	3	1	3	1	0	0	2	3	0	2	7	3	0	1	4	1	3	1	1	0	3	4	1	2	4	1	2	0	5	6	2	3	6	1	0	1	0	2	2	1
	20150110	2102	2015-01-10 21:02:00	0	0	0	1	0	1	3	4	6	0	0	5	4	0	1	0	2	0	0	2	0	2	0	6	1	3	0	0	3	1	3	0	3	0	8	1	0	4	5	5	0	0	0	3	0	0
	20150110	2103	2015-01-10 21:03:00	0	0	0	1	0	5	1	3	3	0	0	2	0	2	7	0	3	1	0	1	0	0	1	0	8	1	2	2	3	0	0	0	2	0	2	10	0	2	3	5	0	0	0	2	13	3
	20150110	2104	2015-01-10 21:04:00	0	0	0	3	0	1	4	0	3	0	0	0	0	2	0	0	0	0	1	0	2	1	5	0	2	1	1	4	4	4	0	0	1	0	4	7	0	2	0	4	0	0	0	0	4	0
	20150110	2105	2015-01-10 21:05:00	0	0	0	4	0	0	0	0	0	0	0	0	1	3	1	0	0	0	0	1	4	0	5	0	1	4	1	4	2	0	0	0	3	0	4	1	0	0	3	2	0	2	0	1	10	0
	20150110	2106	2015-01-10 21:06:00	0	0	0	4	0	1	0	0	0	0	0	0	0	2	3	0	0	0	1	1	1	0	0	0	0	1	0	4	2	0	0	0	0	0	2	0	0	0	3	0	0	0	0	4	4	0
	20150110	2107	2015-01-10 21:07:00	0	0	0	5	0	2	0	0	0	0	0	0	0	3	0	0	0	0	0	1	0	0	0	0	0	0	0	6	3	4	0	0	0	0	5	2	0	2	6	0	0	0	0	0	3	0
	20150110	2108	2015-01-10 21:08:00	0	0	0	1	0	0	0	0	0	0	0	0	0	2	0	0	0	0	0	1	0	1	0	0	0	6	0	3	2	0	0	0	0	0	2	0	0	0	0	0	0	0	0	0	7	0
	20150110	2109	2015-01-10 21:09:00	0	0	0	0	0	0	0	0	0	0	0	0	0	5	0	0	0	0	0	3	0	1	2	0	0	1	0	2	3	0	0	0	0	0	0	0	0	0	6	0	0	1	0	0	5	0
	20150110	2110	2015-01-10 21:10:00	0	0	0	0	0	0	0	0	0	0	0	0	0	2	0	0	0	0	2	2	0	0	0	0	0	0	0	2	3	0	0	0	0	0	0	0	0	1	5	2	0	4	0	0	8	0
	20150110	2111	2015-01-10 21:11:00	0	0	0	2	0	1	0	0	1	1	0	1	0	4	0	0	0	0	3	1	0	0	0	0	1	0	0	4	4	0	0	0	0	0	0	13	0	3	1	3	0	0	0	1	3	0
	20150110	2112	2015-01-10 21:12:00	0	0	0	1	0	0	1	3	3	0	0	4	2	2	6	0	0	0	1	3	0	0	0	0	3	0	0	0	4	0	0	0	0	0	4	0	0	7	6	3	0	0	0	0	8	0
	20150110	2113	2015-01-10 21:13:00	0	0	0	0	0	2	1	1	4	0	0	1	2	3	2	0	0	0	0	2	0	0	0	0	2	0	0	0	5	0	0	0	0	0	5	1	0	5	9	4	0	0	0	0	4	0
	20150110	2114	2015-01-10 21:14:00	0	0	0	0	0	0	1	1	1	0	0	0	0	3	3	0	4	0	0	2	0	0	0	0	4	0	0	3	1	0	0	0	0	0	4	3	0	2	3	3	0	0	0	0	6	0
	20150110	2115	2015-01-10 21:15:00	0	0	0	0	0	0	0	0	2	0	0	0	0	4	9	0	0	0	0	1	0	0	7	0	0	0	0	4	3	0	0	0	0	0	0	0	0	1	2	1	0	0	0	0	4	0
	20150110	2116	2015-01-10 21:16:00	0	0	1	0	0	0	1	0	0	0	0	0	0	5	4	2	0	0	0	0	0	0	0	0	0	0	0	6	0	0	0	0	3	0	0	0	0	0	3	0	0	0	0	0	4	0
	20150110	2117	2015-01-10 21:17:00	0	0	2	0	0	0	5	0	0	0	0	0	0	4	8	0	0	0	0	0	0	0	5	0	0	0	0	2	0	0	0	0	1	0	0	0	0	0	4	2	0	0	0	0	5	0
	20150110	2118	2015-01-10 21:18:00	0	0	0	0	0	0	0	0	0	0	0	0	0	5	6	0	0	0	3	0	3	0	0	0	0	0	0	0	3	0	0	0	3	0	0	0	0	0	2	4	0	0	0	0	4	0
	20150110	2119	2015-01-10 21:19:00	0	0	0	0	0	0	0	0	0	0	0	0	0	4	0	0	0	0	0	0	0	0	0	0	0	0	0	2	0	0	0	0	0	0	0	0	0	0	5	0	0	0	0	0	5	0
	20150110	2120	2015-01-10 21:20:00	0	0	1	0	0	0	0	0	0	0	0	0	0	4	0	1	0	0	0	0	13	0	0	0	0	0	0	6	0	0	0	0	0	0	0	0	0	0	3	1	0	0	0	0	6	0
	20150110	2121	2015-01-10 21:21:00	0	0	0	0	0	0	1	0	0	0	0	0	0	4	0	2	0	0	0	0	9	0	0	0	0	0	0	2	0	0	0	0	0	0	0	0	0	0	0	6	0	0	0	0	5	0
	20150110	2122	2015-01-10 21:22:00	0	0	0	0	0	0	1	0	0	0	0	0	0	2	0	0	0	1	0	0	1	0	0	0	0	0	0	0	0	0	0	0	0	0	0	0	0	0	1	2	0	0	0	0	5	0
	20150110	2123	2015-01-10 21:23:00	0	0	0	0	0	0	0	0	0	0	0	0	0	4	0	0	0	0	0	0	6	0	0	0	0	0	0	4	0	0	0	0	0	0	0	0	0	0	4	2	0	0	0	0	4	0
	20150110	2124	2015-01-10 21:24:00	0	0	0	0	0	0	0	0	0	0	0	0	0	2	0	0	0	0	0	0	4	0	0	0	0	0	0	6	0	0	0	0	6	0	0	0	0	1	3	4	0	0	0	0	3	0
	20150110	2125	2015-01-10 21:25:00	0	0	0	0	0	0	0	0	0	0	0	0	4	2	0	0	0	0	0	0	4	0	0	0	0	0	0	0	1	0	0	0	7	0	0	0	0	3	2	0	0	0	0	0	3	0
	20150110	2126	2015-01-10 21:26:00	0	0	0	0	0	0	7	0	0	0	0	0	0	4	0	0	0	0	0	0	3	0	0	0	0	0	0	0	0	0	0	0	0	0	0	0	0	0	1	3	0	0	0	0	5	0
	20150110	2127	2015-01-10 21:27:00	0	0	0	0	0	0	0	0	0	0	0	0	0	2	0	0	0	0	0	0	12	0	0	0	0	0	0	0	0	0	0	0	0	0	0	0	0	0	4	0	0	0	0	0	6	0
	20150110	2128	2015-01-10 21:28:00	0	0	0	0	0	0	0	0	0	2	0	0	0	4	0	0	0	0	0	0	0	0	0	0	0	0	0	0	0	0	0	0	0	0	0	0	0	0	0	0	0	0	0	0	5	0
	20150110	2129	2015-01-10 21:29:00	0	0	0	0	0	0	0	1	0	0	0	0	0	4	0	0	0	0	0	0	6	0	0	0	0	0	0	0	0	0	2	0	0	0	0	0	0	0	0	0	0	0	0	0	7	0
	20150110	2130	2015-01-10 21:30:00	0	0	0	0	0	0	0	0	0	0	0	0	0	4	0	0	0	0	0	0	1	0	0	0	0	0	0	0	0	0	4	0	0	0	0	0	0	0	0	0	0	0	0	0	5	0
	20150110	2131	2015-01-10 21:31:00	0	0	0	0	0	0	0	0	0	0	0	0	0	2	0	0	0	0	0	0	1	0	0	0	0	3	0	0	0	3	6	0	0	0	0	0	0	0	2	0	0	0	0	0	4	0
	20150110	2132	2015-01-10 21:32:00	0	0	3	0	0	0	0	0	0	0	0	0	0	4	0	0	0	0	0	0	5	0	0	0	0	0	0	0	0	6	0	0	0	0	0	0	0	0	6	0	0	0	0	1	2	0
	20150110	2133	2015-01-10 21:33:00	0	0	0	0	0	0	0	0	0	0	0	0	0	4	0	0	0	0	0	0	0	0	0	0	0	0	0	0	0	0	0	0	0	0	0	0	0	0	0	0	0	0	0	3	4	0
	20150110	2134	2015-01-10 21:34:00	0	0	0	0	0	0	0	0	0	0	0	0	0	2	0	0	0	0	0	0	2	0	0	0	0	0	0	0	0	0	0	0	0	0	0	0	0	0	2	0	0	0	0	0	4	0
	20150110	2135	2015-01-10 21:35:00	0	0	3	0	0	0	0	0	0	0	0	0	0	0	0	0	0	0	0	0	2	0	0	0	0	0	0	0	0	0	0	0	0	0	0	0	0	0	2	0	0	0	0	0	6	0
	20150110	2136	2015-01-10 21:36:00	0	0	0	0	0	0	0	0	0	0	0	0	0	2	0	0	0	0	0	0	0	0	0	0	0	0	0	2	0	0	0	0	0	0	5	0	0	0	5	0	0	0	0	0	4	0
	20150110	2137	2015-01-10 21:37:00	0	0	0	0	0	0	0	0	0	0	0	0	0	4	0	0	0	0	0	0	7	0	0	0	0	0	0	2	0	1	1	0	0	0	3	2	0	0	10	0	0	0	0	0	4	0
	20150110	2138	2015-01-10 21:38:00	0	0	0	0	0	0	0	0	0	0	0	0	0	4	0	0	0	0	0	0	0	0	0	0	0	0	0	2	0	0	2	0	0	0	2	6	0	0	3	0	0	0	0	0	13	0
	20150110	2139	2015-01-10 21:39:00	0	0	0	0	0	0	0	0	0	0	0	0	5	0	0	0	0	1	0	0	0	0	0	0	0	0	0	5	0	0	2	0	0	0	4	0	0	0	3	0	0	0	0	0	5	0
	20150110	2140	2015-01-10 21:40:00	0	0	0	0	0	0	0	0	0	0	0	0	1	0	0	0	0	0	0	0	2	0	0	0	0	0	0	2	0	0	1	0	0	0	5	0	0	0	3	0	0	0	0	0	9	0
	20150110	2141	2015-01-10 21:41:00	0	0	0	0	0	0	0	0	0	0	0	0	0	6	0	0	0	0	0	1	1	0	0	0	0	0	0	0	0	0	0	0	0	0	2	3	0	0	3	0	0	0	0	0	2	0
	20150110	2142	2015-01-10 21:42:00	0	0	0	0	0	0	1	0	0	0	0	0	0	3	0	0	0	0	0	0	1	0	0	0	0	0	0	3	0	0	1	0	0	0	0	0	0	0	4	0	0	0	0	0	4	0
	20150110	2143	2015-01-10 21:43:00	0	0	0	0	0	0	2	0	0	0	0	0	0	5	0	0	0	0	0	2	3	0	0	0	0	0	0	5	0	0	0	0	0	0	0	0	0	0	4	0	0	0	0	0	0	0
	20150110	2144	2015-01-10 21:44:00	0	0	0	0	0	0	7	0	0	0	0	0	0	4	0	0	0	0	0	0	2	0	0	0	0	0	0	0	0	0	0	0	0	0	0	0	0	0	1	0	0	0	0	0	0	0
	20150110	2145	2015-01-10 21:45:00	0	0	0	0	0	0	0	0	0	0	0	0	0	4	0	0	0	0	0	0	2	0	0	5	0	0	0	0	8	0	0	0	0	0	0	0	0	0	1	0	0	0	0	0	0	0
	20150110	2146	2015-01-10 21:46:00	0	0	0	0	0	0	0	0	0	0	0	0	0	4	1	0	0	0	0	0	1	2	0	1	0	0	0	0	13	0	0	0	0	0	9	0	0	0	0	0	0	0	0	0	0	0
	20150110	2147	2015-01-10 21:47:00	0	0	0	0	0	0	0	0	0	0	0	0	0	1	0	0	0	0	0	0	4	7	0	3	0	0	0	0	5	0	0	0	0	0	0	0	0	0	2	0	0	0	0	0	0	0
	20150110	2148	2015-01-10 21:48:00	0	0	0	0	0	0	0	0	0	0	0	0	0	0	0	0	0	0	0	0	2	1	0	2	0	0	0	0	1	0	0	0	0	0	0	0	0	0	1	0	0	0	0	2	0	0
	20150110	2149	2015-01-10 21:49:00	0	0	0	0	0	0	0	0	0	0	0	0	0	0	0	0	0	0	0	0	2	0	0	6	0	0	0	2	0	0	0	0	0	0	0	0	0	0	0	0	0	0	0	3	0	0
	20150110	2150	2015-01-10 21:50:00	0	0	8	0	0	0	14	0	7	0	0	0	0	0	1	0	0	0	2	0	3	0	0	0	0	0	0	4	0	0	0	0	0	0	0	0	0	0	0	0	0	0	0	0	0	0
	20150110	2151	2015-01-10 21:51:00	0	0	18	0	0	0	24	0	0	0	0	0	0	0	0	0	0	0	2	0	3	1	0	0	0	0	0	6	0	0	0	0	0	0	0	0	0	0	0	0	0	0	0	0	0	0
	20150110	2152	2015-01-10 21:52:00	0	0	0	0	0	0	1	0	0	0	0	0	5	0	1	0	0	0	0	0	1	1	0	0	0	0	0	4	0	0	0	0	0	0	0	1	0	0	0	1	0	0	0	1	0	0
	20150110	2153	2015-01-10 21:53:00	0	0	0	0	0	0	0	0	0	0	0	0	0	0	1	0	0	0	0	0	0	1	0	0	0	0	0	6	0	0	1	0	0	0	0	0	0	0	0	1	0	0	0	3	0	0
	20150110	2154	2015-01-10 21:54:00	0	0	0	0	0	0	0	0	0	0	0	0	0	0	0	0	0	0	0	0	0	0	0	0	0	0	0	7	0	1	0	0	0	0	5	0	0	0	0	3	0	0	0	2	0	0
	20150110	2155	2015-01-10 21:55:00	0	0	0	0	0	0	0	0	0	0	0	0	0	0	0	0	0	0	0	0	0	1	0	1	0	0	0	5	0	0	0	0	0	0	2	0	0	0	0	1	0	0	0	0	0	0
	20150110	2156	2015-01-10 21:56:00	0	0	0	0	0	0	0	0	0	0	0	0	0	0	0	0	0	0	0	0	0	0	0	0	0	0	0	6	0	0	0	0	0	0	0	0	0	0	0	0	0	0	0	1	0	0
	20150110	2157	2015-01-10 21:57:00	0	0	0	0	0	0	1	0	0	0	0	0	0	0	0	0	0	0	0	0	0	2	0	0	0	0	0	4	0	0	0	0	0	0	4	0	0	0	0	2	0	0	0	0	0	0
	20150110	2158	2015-01-10 21:58:00	0	0	0	0	0	0	0	0	2	0	0	0	0	1	0	0	0	0	0	0	0	2	0	0	0	0	0	1	0	0	0	0	0	0	3	0	0	0	0	3	0	0	0	0	0	0
	20150110	2159	2015-01-10 21:59:00	0	0	0	0	0	0	0	0	4	0	0	0	0	0	0	0	0	0	0	0	0	0	0	1	0	0	0	0	0	0	0	0	0	0	0	0	0	0	0	4	0	0	0	0	0	0
	20150110	2200	2015-01-10 22:00:00	0	0	0	0	0	0	0	0	6	0	0	0	0	0	0	0	0	0	0	0	0	0	0	0	0	0	0	0	0	0	0	0	0	0	0	0	0	0	0	2	0	0	0	0	0	0
	20150110	2201	2015-01-10 22:01:00	0	0	0	0	0	0	0	0	7	0	0	0	0	0	0	0	0	0	0	0	0	1	0	0	0	0	0	1	0	0	0	0	0	0	0	1	0	0	0	0	0	0	0	0	0	0
	20150110	2202	2015-01-10 22:02:00	0	0	2	0	0	0	0	0	3	0	0	0	0	0	0	0	0	0	0	0	0	0	0	0	0	0	0	4	0	0	0	0	0	0	0	0	0	0	0	0	0	0	0	0	0	0
	20150110	2203	2015-01-10 22:03:00	0	0	0	0	0	0	0	0	0	0	0	0	0	0	0	0	0	0	0	0	0	0	0	1	0	0	0	3	0	0	0	0	0	0	0	0	0	0	0	3	0	0	0	0	0	0
	20150110	2204	2015-01-10 22:04:00	0	0	0	0	0	0	0	0	0	0	0	0	0	0	0	0	0	0	0	0	0	0	0	0	0	0	0	1	0	0	0	0	0	0	0	0	0	0	0	4	0	0	0	0	0	0
	20150110	2205	2015-01-10 22:05:00	0	0	0	0	0	0	0	0	0	0	0	0	0	0	0	0	0	0	0	0	0	0	0	0	0	0	0	0	0	0	0	0	0	0	0	5	0	0	0	2	0	0	0	0	0	0
	20150110	2206	2015-01-10 22:06:00	0	0	0	0	0	0	0	0	0	0	0	0	0	0	0	0	0	0	0	0	0	0	0	0	0	0	0	2	0	0	1	0	0	0	0	0	0	0	0	0	0	0	0	0	0	0
	20150110	2207	2015-01-10 22:07:00	0	0	0	0	0	0	0	0	0	0	0	0	0	0	0	0	0	0	0	0	0	0	0	2	0	0	0	3	0	0	0	0	0	0	0	4	0	0	0	3	0	0	0	0	0	0
	20150110	2208	2015-01-10 22:08:00	0	0	5	0	0	0	0	0	0	0	0	0	0	0	0	0	0	0	0	0	0	0	0	8	0	0	0	3	0	0	0	0	0	0	0	0	0	0	0	1	0	0	0	0	0	0
	20150110	2209	2015-01-10 22:09:00	0	0	1	0	0	0	0	0	0	0	0	0	0	0	0	0	0	0	0	0	0	0	0	4	0	0	0	8	0	0	0	0	0	0	0	20	0	0	0	4	0	0	0	0	0	0
	20150110	2210	2015-01-10 22:10:00	0	0	0	0	0	0	0	0	4	0	0	0	0	0	0	0	0	0	0	0	0	0	0	7	0	0	0	4	0	0	0	0	0	0	0	1	0	0	0	1	0	0	0	0	0	0
	20150110	2211	2015-01-10 22:11:00	0	1	5	0	0	0	0	0	2	0	0	0	0	0	0	0	0	0	0	0	0	0	0	0	0	0	0	1	0	1	1	0	0	0	2	0	0	0	0	1	0	0	0	0	0	0
	20150110	2212	2015-01-10 22:12:00	0	2	0	0	0	0	0	0	2	0	0	0	0	0	0	0	0	0	0	0	0	0	0	0	0	0	0	1	0	0	0	0	0	0	4	0	0	2	0	0	0	0	0	0	0	0
	20150110	2213	2015-01-10 22:13:00	0	0	0	0	0	0	0	0	0	0	8	0	0	0	0	0	0	0	0	0	0	0	0	0	0	0	0	0	0	0	0	0	0	0	5	0	0	4	3	3	0	0	0	0	0	0
	20150110	2214	2015-01-10 22:14:00	0	0	0	0	1	0	0	0	3	0	1	0	0	0	0	0	0	0	0	2	0	0	0	0	0	0	0	0	0	0	0	0	0	0	0	0	0	0	3	3	0	0	0	0	0	0
	20150110	2215	2015-01-10 22:15:00	0	0	0	0	8	0	0	0	7	0	0	0	0	0	0	0	0	0	0	0	0	0	0	0	0	0	0	0	0	0	0	0	0	0	0	1	0	1	0	0	0	0	0	0	0	0
	20150110	2216	2015-01-10 22:16:00	0	0	0	0	4	0	0	0	0	1	0	0	0	0	2	0	0	0	0	0	0	0	0	0	0	0	0	0	0	0	0	0	0	0	0	1	0	1	0	0	0	0	0	0	0	0
	20150110	2217	2015-01-10 22:17:00	0	0	0	0	0	0	0	0	0	0	0	0	0	0	0	0	0	0	0	2	0	0	0	0	0	0	0	0	0	3	0	0	0	0	0	9	0	0	0	0	0	0	0	0	0	0
	20150110	2218	2015-01-10 22:18:00	0	0	0	0	0	0	0	0	0	0	0	0	0	0	0	0	0	0	0	0	0	0	0	0	0	0	0	0	0	3	0	0	0	0	0	1	0	0	3	2	0	0	0	0	0	0
	20150110	2219	2015-01-10 22:19:00	0	0	2	0	0	0	0	0	0	0	0	0	0	0	0	0	0	0	0	0	0	0	0	0	0	0	0	0	0	0	0	0	0	0	0	0	0	0	0	2	0	0	0	0	0	0
	20150110	2220	2015-01-10 22:20:00	0	0	1	0	0	0	0	0	0	1	0	0	0	0	0	0	0	0	0	2	0	0	0	0	0	0	0	0	0	0	0	0	0	0	0	0	0	3	0	2	0	0	0	0	0	0
	20150110	2221	2015-01-10 22:21:00	0	0	2	0	0	0	0	0	0	0	0	0	0	0	0	0	0	0	0	0	0	0	0	0	0	0	0	0	0	0	0	0	0	0	0	6	0	3	0	0	0	0	0	0	0	0
	20150110	2222	2015-01-10 22:22:00	0	0	3	0	0	0	0	0	0	0	0	0	0	0	0	0	0	0	0	0	0	0	0	0	0	0	0	0	0	0	0	0	0	0	0	1	0	0	0	0	0	0	0	0	0	0
	20150110	2223	2015-01-10 22:23:00	0	0	0	0	0	0	0	0	0	0	0	0	0	0	0	0	0	2	0	0	0	0	0	0	0	0	0	0	0	0	0	0	0	0	0	0	0	0	0	0	0	0	0	0	0	0
	20150110	2224	2015-01-10 22:24:00	0	0	1	0	0	0	0	0	0	0	0	0	3	0	4	0	0	0	0	0	0	0	0	0	0	0	0	0	0	0	0	0	0	0	0	0	0	2	0	0	0	0	0	0	0	0
	20150110	2225	2015-01-10 22:25:00	0	0	0	0	0	0	0	0	0	0	0	0	1	0	0	0	0	0	0	0	0	0	0	0	0	0	0	0	0	0	0	0	0	0	0	0	0	0	0	0	0	0	0	0	0	0
	20150110	2226	2015-01-10 22:26:00	0	0	0	0	0	0	0	0	0	0	0	0	1	0	0	0	0	0	0	0	0	0	0	0	0	0	0	0	0	1	0	0	0	0	0	0	0	0	0	0	0	0	0	0	0	0
	20150110	2227	2015-01-10 22:27:00	0	0	0	0	0	0	0	0	0	0	0	0	2	0	3	0	0	2	0	0	0	0	0	0	0	0	0	0	0	0	0	0	0	0	0	0	0	2	0	0	0	0	0	0	0	0
	20150110	2228	2015-01-10 22:28:00	0	0	0	0	2	0	0	0	0	0	0	1	2	0	4	0	0	0	1	0	0	0	0	0	0	0	0	0	0	0	0	0	0	0	0	0	0	0	0	0	0	0	0	0	0	0
	20150110	2229	2015-01-10 22:29:00	0	0	1	0	4	0	0	0	0	0	0	0	3	0	0	0	0	0	4	0	0	0	0	2	0	0	0	0	0	0	0	0	0	0	0	0	0	0	0	0	0	0	0	2	0	0
	20150110	2230	2015-01-10 22:30:00	0	0	4	0	1	0	0	0	0	0	0	0	0	0	0	0	0	0	3	0	0	0	0	2	0	0	0	0	0	0	0	1	0	0	0	5	0	0	0	0	0	0	0	0	0	0
	20150110	2231	2015-01-10 22:31:00	0	0	2	0	0	0	0	0	0	0	0	0	0	0	0	0	0	0	1	0	0	0	0	0	0	2	0	0	2	1	0	0	0	0	0	5	0	0	0	0	0	0	0	0	0	0
	20150110	2232	2015-01-10 22:32:00	0	0	0	0	0	0	0	0	0	0	0	0	0	0	0	0	0	0	1	0	0	0	0	0	0	0	0	0	2	0	1	0	0	0	0	3	0	0	0	0	0	0	0	0	0	0
	20150110	2233	2015-01-10 22:33:00	0	0	0	0	0	0	0	0	0	0	0	0	1	0	0	0	0	1	0	0	0	0	0	0	0	13	0	0	2	0	2	2	0	0	0	15	0	0	0	0	0	0	0	0	0	0
	20150110	2234	2015-01-10 22:34:00	0	0	0	0	0	0	0	0	0	0	0	0	1	0	0	0	0	0	1	0	0	0	0	0	0	1	0	0	3	0	3	0	0	0	0	1	0	0	0	0	0	0	0	0	0	1
	20150110	2235	2015-01-10 22:35:00	0	0	0	0	0	0	0	0	0	0	0	0	1	0	0	0	0	0	1	0	0	0	0	0	0	0	0	0	2	0	4	0	0	0	0	0	0	0	1	0	0	0	0	1	0	0
	20150110	2236	2015-01-10 22:36:00	0	0	0	0	0	0	0	0	0	0	0	0	2	0	0	0	0	0	0	0	0	0	0	0	0	0	0	0	5	0	0	0	0	0	0	0	0	0	0	0	0	0	0	2	0	1
	20150110	2237	2015-01-10 22:37:00	0	0	0	0	0	0	0	0	0	7	0	0	0	0	0	0	0	0	0	0	0	0	0	0	1	0	0	0	2	0	0	0	0	0	0	0	0	0	2	0	0	0	0	0	5	2
	20150110	2238	2015-01-10 22:38:00	0	0	0	0	0	0	0	0	3	22	0	0	0	0	0	0	0	1	3	0	0	0	0	0	2	0	0	0	1	0	0	0	0	0	0	0	0	0	0	0	0	0	0	0	2	1
	20150110	2239	2015-01-10 22:39:00	0	0	0	0	0	0	0	0	0	1	0	0	0	0	0	0	0	0	1	0	0	0	0	0	1	0	0	0	2	1	0	0	0	0	0	0	0	0	0	0	0	0	0	0	0	0
	20150110	2240	2015-01-10 22:40:00	0	0	0	0	0	0	0	0	0	4	0	0	0	0	0	0	0	3	0	0	0	0	0	1	0	0	0	0	2	0	0	0	0	0	0	0	0	0	0	0	0	0	0	1	3	0
	20150110	2241	2015-01-10 22:41:00	0	0	0	1	0	0	0	0	0	2	0	0	0	0	0	0	0	10	1	0	0	0	0	0	0	0	0	0	2	0	0	0	0	0	0	0	0	0	0	0	0	0	0	1	2	0
	20150110	2242	2015-01-10 22:42:00	0	0	0	0	0	0	0	0	0	0	0	0	0	0	0	2	0	6	2	0	0	0	0	0	0	0	0	0	2	0	0	0	0	0	0	0	0	0	0	0	0	0	0	0	0	0
	20150110	2243	2015-01-10 22:43:00	0	0	0	0	0	0	0	0	0	0	0	0	0	0	0	0	0	0	0	0	0	0	1	0	0	0	0	0	15	0	0	0	0	0	0	0	0	0	0	0	0	0	0	3	0	0
	20150110	2244	2015-01-10 22:44:00	0	0	1	0	0	0	0	0	0	0	6	0	0	0	0	0	0	0	0	0	0	0	9	0	0	0	0	3	0	0	0	0	0	0	0	0	0	0	0	0	0	0	0	1	0	0
	20150110	2245	2015-01-10 22:45:00	0	0	4	0	0	0	0	0	0	0	4	0	0	0	0	0	0	0	0	0	0	0	8	0	0	0	0	2	0	0	0	0	0	0	3	0	0	0	0	0	0	0	0	2	0	0
	20150110	2246	2015-01-10 22:46:00	0	0	21	0	0	0	0	0	0	0	3	0	0	0	0	1	0	0	0	0	0	0	0	0	0	0	0	0	1	0	0	0	0	0	5	0	0	0	0	0	0	0	0	0	0	0
	20150110	2247	2015-01-10 22:47:00	0	0	0	0	0	0	0	0	3	0	0	0	0	0	0	0	0	0	0	0	0	0	0	0	0	1	0	0	0	0	0	0	0	0	0	0	0	0	0	0	0	0	0	0	0	0
	20150110	2248	2015-01-10 22:48:00	0	0	0	0	0	0	0	0	2	0	0	0	0	0	0	0	0	0	0	0	0	0	0	0	0	0	0	0	2	0	0	0	0	0	1	0	0	0	0	0	0	0	0	0	0	0
	20150110	2249	2015-01-10 22:49:00	0	0	0	0	0	0	0	0	2	0	0	0	0	0	0	0	0	0	0	0	0	0	0	0	0	0	0	0	3	0	0	0	0	0	0	0	0	0	0	0	0	0	0	0	11	0
	20150110	2250	2015-01-10 22:50:00	0	0	0	0	0	0	0	0	1	0	0	0	0	0	0	0	2	0	0	0	0	0	0	0	0	0	0	0	2	0	0	0	0	0	0	0	0	0	0	0	0	0	0	0	9	0
	20150110	2251	2015-01-10 22:51:00	0	0	0	0	0	0	0	0	0	0	0	0	0	0	0	0	5	0	0	0	0	0	0	0	0	0	0	0	1	0	0	0	0	0	1	0	0	0	0	0	0	0	0	0	0	0
	20150110	2252	2015-01-10 22:52:00	0	0	0	0	0	0	0	0	0	0	0	0	0	0	3	0	3	0	0	0	0	0	0	0	0	0	0	0	0	0	0	0	0	0	0	0	0	0	0	0	0	0	0	0	0	0
	20150110	2253	2015-01-10 22:53:00	0	0	0	0	0	0	0	0	0	0	0	0	0	0	2	0	2	0	0	0	0	0	0	3	0	0	0	0	0	0	0	0	0	0	0	0	0	0	0	0	0	0	0	0	0	0
	20150110	2254	2015-01-10 22:54:00	0	0	0	0	0	0	0	0	3	0	0	0	0	0	2	0	4	0	0	0	0	0	0	0	0	0	0	0	0	0	0	0	0	0	0	0	0	0	3	0	0	0	0	0	0	0
	20150110	2255	2015-01-10 22:55:00	0	0	0	0	0	0	0	0	0	0	0	0	0	0	4	0	0	0	0	0	0	0	0	2	0	0	0	0	0	0	0	0	0	0	4	0	0	0	1	0	0	0	0	0	0	0
	20150110	2256	2015-01-10 22:56:00	0	0	0	0	0	0	0	0	0	0	0	0	0	0	0	0	2	0	0	1	0	0	0	0	0	0	1	0	0	0	0	0	0	0	6	0	0	0	3	0	0	0	0	0	0	0
	20150110	2257	2015-01-10 22:57:00	0	0	0	0	0	0	0	0	3	0	0	0	0	0	6	0	2	0	0	3	0	0	0	0	1	0	2	0	0	0	0	0	0	0	3	0	0	0	0	0	0	0	0	0	0	0
	20150110	2258	2015-01-10 22:58:00	0	0	0	0	0	0	0	0	1	0	0	0	0	0	0	0	0	0	0	1	0	1	0	0	0	0	2	0	0	0	0	0	0	0	0	0	0	0	1	0	0	0	0	0	0	0
	20150110	2259	2015-01-10 22:59:00	0	0	0	0	0	0	0	0	0	0	3	0	0	0	0	0	0	0	0	1	0	1	0	0	0	0	2	0	0	0	0	0	0	0	12	0	0	0	5	0	0	0	0	0	0	0
	20150110	2300	2015-01-10 23:00:00	0	0	0	0	0	0	0	0	0	0	0	0	0	0	1	0	3	0	0	0	0	0	0	0	0	4	2	0	0	0	0	0	0	0	7	0	0	0	4	0	0	0	0	0	0	0
	20150110	2301	2015-01-10 23:01:00	0	0	0	0	0	0	0	1	0	0	3	0	0	0	2	0	0	0	0	0	0	0	0	0	0	0	0	0	0	0	0	0	0	0	14	0	0	0	0	0	0	0	0	0	0	0
	20150110	2302	2015-01-10 23:02:00	0	0	0	0	0	0	0	4	1	0	0	0	0	0	0	0	0	0	0	0	0	0	0	0	0	0	0	0	0	0	0	0	0	0	0	0	0	0	0	0	0	0	8	0	0	0
	20150110	2303	2015-01-10 23:03:00	0	0	0	0	0	0	0	5	0	0	0	0	0	0	0	0	7	0	0	0	0	0	0	0	0	2	0	0	0	2	0	0	0	0	2	0	0	0	2	0	0	0	0	0	0	0
	20150110	2304	2015-01-10 23:04:00	0	0	0	0	0	1	0	0	0	0	0	0	0	0	0	0	6	0	0	0	0	0	0	0	0	0	0	0	0	1	0	0	0	0	0	0	0	0	0	0	0	0	0	0	0	0
	20150110	2305	2015-01-10 23:05:00	0	0	0	0	0	2	0	0	0	0	0	0	9	0	0	0	0	0	0	0	0	0	0	0	0	0	0	0	0	1	0	0	0	0	0	0	0	0	0	0	0	0	0	0	0	0
	20150110	2306	2015-01-10 23:06:00	0	0	0	0	0	0	0	1	1	0	0	0	0	0	0	0	0	0	0	0	0	0	0	0	1	0	0	0	0	0	0	0	0	0	0	0	0	0	0	0	0	0	0	0	0	0
	20150110	2307	2015-01-10 23:07:00	0	0	0	0	0	0	0	0	16	0	0	0	0	0	0	0	0	0	0	0	0	0	0	0	17	0	0	0	0	1	0	0	0	0	0	0	0	0	0	0	0	0	0	0	0	0
	20150110	2308	2015-01-10 23:08:00	0	1	1	0	0	0	0	0	3	0	0	0	0	0	0	6	0	0	0	0	0	0	0	12	0	0	0	0	0	0	0	0	0	0	0	0	0	0	3	0	0	0	0	2	0	0
	20150110	2309	2015-01-10 23:09:00	0	3	1	0	0	0	0	0	0	0	0	0	0	0	0	0	0	0	0	0	0	0	0	21	0	3	0	0	0	0	0	0	0	0	0	0	0	0	1	0	0	0	0	0	7	0
	20150110	2310	2015-01-10 23:10:00	0	3	3	0	0	0	0	5	0	0	0	0	0	0	0	2	3	0	0	0	0	0	0	2	0	5	0	0	0	0	0	0	0	0	0	0	0	3	2	0	0	0	0	1	3	0
	20150110	2311	2015-01-10 23:11:00	0	2	2	0	0	0	0	0	6	0	0	0	0	0	0	2	4	0	0	0	0	0	0	0	0	0	0	0	0	0	0	0	0	0	0	0	0	2	4	0	0	0	0	3	3	0
	20150110	2312	2015-01-10 23:12:00	0	3	0	0	0	0	0	3	1	0	0	0	0	0	0	0	0	0	0	0	0	0	0	0	0	0	0	0	0	4	0	0	0	0	0	0	0	0	2	0	0	0	0	1	0	0
	20150110	2313	2015-01-10 23:13:00	0	0	0	0	0	0	0	0	1	0	0	0	0	0	0	0	0	0	0	0	0	1	0	2	0	0	0	0	0	14	0	0	0	0	0	0	0	2	0	0	0	0	0	2	3	0
	20150110	2314	2015-01-10 23:14:00	0	0	2	0	0	0	0	3	0	0	0	0	0	0	0	0	0	0	0	0	0	1	0	0	0	0	0	0	0	13	0	0	0	0	0	0	0	0	0	0	0	0	0	2	4	0
	20150110	2315	2015-01-10 23:15:00	0	2	0	0	0	0	0	2	0	0	0	14	1	0	0	1	0	0	0	0	0	1	0	1	0	0	0	0	0	0	0	0	0	0	0	0	0	0	0	0	0	0	0	3	3	0
	20150110	2316	2015-01-10 23:16:00	0	0	0	0	0	0	0	0	0	0	0	0	3	0	0	0	0	0	0	0	0	0	0	2	1	0	0	0	0	0	0	0	0	0	0	0	0	0	3	0	0	0	0	0	5	0
	20150110	2317	2015-01-10 23:17:00	0	0	0	0	0	0	0	3	0	0	0	0	0	0	1	0	1	0	0	0	0	0	0	0	0	0	0	0	0	0	0	0	0	0	0	0	0	0	3	1	0	0	0	0	3	0
	20150110	2318	2015-01-10 23:18:00	0	0	0	0	0	2	0	4	0	0	0	0	1	0	0	0	0	0	0	0	0	0	0	0	0	0	0	0	0	0	0	0	0	0	0	0	0	1	2	1	0	0	0	0	1	0
	20150110	2319	2015-01-10 23:19:00	0	0	0	0	0	2	0	2	0	0	0	8	1	0	1	0	0	0	0	0	0	0	0	0	0	0	0	0	0	0	0	0	0	0	0	0	0	0	0	0	0	0	0	0	8	0
	20150110	2320	2015-01-10 23:20:00	0	0	0	0	0	2	0	0	0	0	0	6	0	0	0	0	0	0	0	0	0	0	0	0	0	0	0	0	0	0	0	0	0	0	0	0	0	0	0	0	0	2	0	0	4	0
	20150110	2321	2015-01-10 23:21:00	0	0	0	0	0	0	0	2	0	0	0	0	0	0	0	0	0	8	0	0	0	0	0	0	0	0	0	0	0	0	0	0	3	0	0	0	0	0	0	0	0	0	0	0	6	0
	20150110	2322	2015-01-10 23:22:00	0	0	0	0	0	1	0	0	0	0	0	0	0	0	0	0	0	3	0	0	0	0	0	0	0	0	0	0	0	0	0	0	5	0	0	0	0	0	0	2	0	0	0	0	4	0
	20150110	2323	2015-01-10 23:23:00	0	0	0	0	0	2	0	0	0	0	0	0	4	0	0	0	0	6	0	0	0	0	0	0	0	0	0	3	0	0	0	0	0	0	0	0	0	0	5	0	0	0	0	0	1	0
	20150110	2324	2015-01-10 23:24:00	0	0	2	0	0	2	0	1	0	0	0	0	2	0	0	0	0	7	0	0	0	0	0	0	0	0	0	2	0	0	0	0	0	0	0	0	0	0	1	0	0	2	0	0	0	0
	20150110	2325	2015-01-10 23:25:00	0	0	0	0	0	2	0	3	0	0	0	0	2	0	1	0	0	0	0	0	0	0	0	0	0	0	0	3	0	0	0	0	0	0	0	0	0	0	1	0	0	0	0	0	0	0
	20150110	2326	2015-01-10 23:26:00	0	0	0	0	0	1	0	2	1	0	0	0	0	0	2	0	0	0	0	0	0	0	0	0	0	0	0	7	0	0	0	0	0	0	0	0	0	0	3	0	0	0	0	0	0	0
	20150110	2327	2015-01-10 23:27:00	0	0	0	0	0	2	0	2	0	0	0	0	3	0	0	0	0	0	0	0	0	0	0	0	0	0	0	3	0	0	0	0	0	0	0	0	0	0	1	0	0	0	0	0	0	0
	20150110	2328	2015-01-10 23:28:00	0	0	0	0	0	0	0	2	0	0	0	0	2	0	0	0	0	0	0	0	0	0	0	0	0	0	0	2	0	0	0	0	0	0	0	0	0	0	0	0	0	0	0	0	3	0
	20150110	2329	2015-01-10 23:29:00	0	0	0	0	0	2	2	2	0	0	0	0	0	0	0	0	0	0	0	0	0	0	0	0	0	0	0	1	0	0	0	0	0	0	0	0	0	0	0	0	0	0	0	0	7	0
	20150110	2330	2015-01-10 23:30:00	0	0	0	0	0	1	0	0	0	0	0	0	0	0	0	0	0	0	3	0	0	0	0	0	0	0	0	5	0	0	0	0	0	0	0	0	0	0	0	0	0	1	0	0	7	0
	20150110	2331	2015-01-10 23:31:00	0	0	0	0	0	0	0	2	0	0	0	0	0	0	0	0	0	0	0	0	0	0	0	0	0	0	0	0	0	0	0	0	0	0	0	0	0	0	0	0	0	0	0	0	3	0
	20150110	2332	2015-01-10 23:32:00	0	0	0	0	0	6	0	2	0	0	0	0	0	0	0	0	0	0	2	0	0	0	0	0	0	0	2	0	0	0	0	2	0	0	0	0	0	0	0	0	0	0	0	0	3	0
	20150110	2333	2015-01-10 23:33:00	0	0	0	0	0	0	1	3	0	0	0	0	0	0	19	0	0	5	0	0	0	0	0	0	0	0	2	0	0	0	0	2	0	0	0	0	0	0	0	0	0	0	0	0	3	0
	20150110	2334	2015-01-10 23:34:00	0	0	0	0	0	2	0	0	0	0	0	0	0	0	0	0	0	12	0	1	0	0	0	0	0	0	0	0	0	0	0	3	0	0	0	0	0	0	0	0	0	0	0	0	4	0
	20150110	2335	2015-01-10 23:35:00	0	0	0	0	0	0	0	3	0	0	0	0	0	0	0	0	0	37	0	0	0	0	0	0	0	0	0	0	0	0	0	0	0	0	0	0	0	0	0	0	0	0	0	0	0	0
	20150110	2336	2015-01-10 23:36:00	0	0	0	0	3	2	0	0	0	0	0	0	0	0	0	0	0	19	0	0	0	1	0	0	0	0	0	0	0	0	0	0	0	0	0	0	0	0	0	0	0	0	0	0	0	0
	20150110	2337	2015-01-10 23:37:00	0	0	0	0	0	3	0	2	0	0	0	0	0	0	0	0	0	0	1	0	0	0	0	0	0	0	0	0	0	0	0	0	0	0	0	0	0	0	0	0	0	0	0	0	0	0
	20150110	2338	2015-01-10 23:38:00	0	0	0	0	2	0	0	3	0	0	0	0	0	0	0	0	0	0	0	0	0	0	0	0	0	0	0	0	0	0	0	0	0	0	0	0	0	0	0	0	0	0	0	0	1	0
	20150110	2339	2015-01-10 23:39:00	0	0	0	0	0	0	0	2	0	0	0	0	0	0	0	0	0	0	0	0	0	0	0	0	2	0	0	0	0	1	0	0	0	0	0	0	0	0	0	0	0	0	0	0	0	0
	20150110	2340	2015-01-10 23:40:00	0	0	0	0	0	0	0	2	0	0	0	0	1	0	1	0	0	0	0	0	0	0	0	0	0	0	0	0	0	0	0	0	0	0	0	0	0	0	0	0	0	0	0	0	0	0
	20150110	2341	2015-01-10 23:41:00	0	0	0	0	0	0	2	1	0	0	0	0	0	0	0	0	0	1	1	0	0	0	0	0	0	0	0	0	0	0	0	0	0	0	0	0	0	0	0	0	0	0	0	0	5	0
	20150110	2342	2015-01-10 23:42:00	0	0	0	0	0	0	7	2	0	0	0	0	0	0	0	0	0	1	0	0	0	0	0	0	0	0	0	0	0	0	0	0	0	0	0	0	0	0	0	0	0	0	0	0	2	0
	20150110	2343	2015-01-10 23:43:00	0	0	0	0	0	0	5	2	0	0	0	0	0	0	1	0	0	0	0	0	0	0	0	0	3	0	0	0	0	0	0	0	0	0	0	0	0	0	0	0	0	0	0	0	0	2
	20150110	2344	2015-01-10 23:44:00	0	0	0	0	0	0	0	0	0	0	0	0	0	0	19	0	0	0	0	0	0	0	0	0	3	0	0	0	0	0	0	0	0	0	0	0	0	0	0	0	0	0	0	0	0	0
	20150110	2345	2015-01-10 23:45:00	0	0	0	0	0	0	3	2	0	0	0	0	0	0	6	0	0	0	0	0	0	0	0	0	0	0	0	0	0	0	0	0	0	0	0	0	0	1	0	0	0	0	0	0	0	0
	20150110	2346	2015-01-10 23:46:00	0	0	0	0	0	0	2	2	0	0	0	0	0	0	0	0	0	0	0	0	0	0	0	0	1	0	0	0	0	0	0	0	0	0	0	0	0	4	0	0	0	0	0	0	1	0
	20150110	2347	2015-01-10 23:47:00	0	0	0	0	0	0	0	2	0	0	0	0	0	0	0	0	0	0	1	0	0	2	0	0	7	0	0	0	0	1	0	1	0	0	0	0	0	0	0	0	0	0	0	0	0	0
	20150110	2348	2015-01-10 23:48:00	0	0	0	0	0	0	0	2	0	0	0	0	0	0	0	0	0	0	1	0	0	0	0	0	4	0	0	0	0	0	0	0	0	0	0	0	0	0	0	0	0	0	0	0	0	0
	20150110	2349	2015-01-10 23:49:00	0	0	0	0	0	0	0	0	0	0	0	0	0	0	0	0	0	0	0	0	0	5	0	0	0	0	0	0	0	1	0	0	0	0	0	0	0	3	0	0	0	0	0	0	0	0
	20150110	2350	2015-01-10 23:50:00	0	0	0	0	0	0	0	0	0	0	0	0	0	0	0	0	0	0	0	0	0	0	0	0	0	0	0	3	0	0	0	0	0	0	0	0	0	0	0	0	0	0	0	0	0	0
	20150110	2351	2015-01-10 23:51:00	0	0	0	0	0	0	0	0	0	0	0	0	0	0	0	0	0	0	0	0	0	0	0	0	0	0	0	0	0	5	4	1	0	0	0	0	0	0	0	0	0	0	0	0	0	0
	20150110	2352	2015-01-10 23:52:00	0	0	0	0	0	0	0	0	0	0	0	0	0	0	0	0	0	0	1	0	0	0	0	0	0	0	0	0	0	0	1	0	0	0	0	0	0	0	0	0	0	0	0	0	0	0
	20150110	2353	2015-01-10 23:53:00	0	0	0	1	0	0	0	0	0	0	0	0	0	0	0	0	0	0	0	2	0	0	0	0	0	0	0	0	0	0	1	0	0	0	0	0	0	0	0	0	0	0	0	0	0	0
	20150110	2354	2015-01-10 23:54:00	0	0	0	0	0	0	0	0	1	0	0	0	0	0	0	0	0	1	0	2	0	0	0	5	0	0	0	0	0	0	0	0	0	0	0	0	0	0	0	0	0	0	0	0	0	0
	20150110	2355	2015-01-10 23:55:00	0	0	0	0	0	0	0	0	0	0	0	0	0	0	6	0	0	0	0	0	0	0	0	0	0	0	0	0	0	0	4	1	0	0	0	0	0	0	0	0	6	0	0	0	0	0
	20150110	2356	2015-01-10 23:56:00	0	0	0	1	0	0	0	0	0	0	0	0	0	0	6	0	0	0	0	0	0	0	0	0	0	0	0	0	0	0	0	1	0	0	0	0	0	0	0	0	0	0	0	0	0	0
	20150110	2357	2015-01-10 23:57:00	0	0	0	0	0	0	1	0	0	0	0	0	0	0	6	0	0	0	0	0	1	0	0	5	0	4	0	0	0	0	0	0	0	0	0	0	0	0	0	0	0	0	0	0	0	0
	20150110	2358	2015-01-10 23:58:00	0	0	0	0	0	0	0	0	0	0	0	0	0	0	0	0	0	0	0	0	0	0	0	0	0	3	0	0	0	0	1	0	0	0	0	0	0	0	0	0	9	0	0	0	0	0
	20150110	2359	2015-01-10 23:59:00	0	0	0	3	0	0	2	0	0	0	0	0	0	0	0	0	0	0	0	1	0	0	0	0	0	1	0	0	0	0	0	0	0	0	0	0	0	0	0	0	3	0	0	3	0	0
	20150111	0	2015-01-11	0	0	0	0	0	0	1	0	0	0	0	0	0	0	0	0	0	0	0	1	0	0	0	0	0	1	0	0	0	0	0	0	0	0	0	0	0	0	0	0	0	0	0	3	0	0
	20150111	1	2015-01-11 00:01:00	0	0	0	0	0	0	0	0	0	0	0	0	5	0	0	0	0	6	0	0	0	0	0	0	0	0	0	0	0	0	4	1	0	0	1	0	0	0	0	0	0	0	0	1	0	0
	20150111	2	2015-01-11 00:02:00	0	0	0	0	0	0	0	0	0	0	0	0	0	0	0	0	0	5	0	0	0	0	0	0	0	0	0	0	0	0	0	1	0	0	0	0	0	0	0	0	0	0	0	1	0	0
	20150111	3	2015-01-11 00:03:00	0	0	0	0	0	0	2	0	4	0	0	0	0	0	0	0	0	0	0	0	0	0	0	0	0	0	0	0	0	0	1	0	0	0	1	0	0	0	0	0	0	0	0	1	0	0
	20150111	4	2015-01-11 00:04:00	0	0	0	0	0	0	0	0	0	0	0	0	0	0	0	0	2	0	0	0	0	0	0	0	0	0	0	3	0	0	3	0	0	0	0	0	0	0	0	0	0	0	0	3	0	0
	20150111	5	2015-01-11 00:05:00	0	0	0	0	0	0	0	0	0	0	0	0	2	0	1	0	5	0	0	0	0	0	0	0	0	0	0	0	0	0	0	0	0	0	2	0	0	3	0	0	0	0	0	1	0	0
	20150111	6	2015-01-11 00:06:00	0	0	0	0	0	0	0	0	0	0	0	0	0	0	9	0	3	0	0	0	0	0	0	2	0	0	0	0	0	0	0	2	0	0	8	0	0	0	0	0	0	0	0	1	0	0
	20150111	7	2015-01-11 00:07:00	0	0	1	0	0	0	0	0	0	0	0	0	0	0	0	0	1	0	0	0	0	0	0	0	0	0	0	0	0	0	0	0	0	0	2	0	0	0	0	0	0	0	0	1	0	0
	20150111	8	2015-01-11 00:08:00	0	0	0	0	0	0	1	0	0	1	0	0	0	0	0	0	1	0	0	0	0	0	0	0	0	0	0	0	0	3	0	0	0	0	0	0	0	4	0	0	0	0	0	1	0	0
	20150111	9	2015-01-11 00:09:00	0	0	0	0	0	0	3	0	0	4	0	0	0	0	0	0	3	0	0	1	0	0	0	0	0	0	0	0	0	6	0	0	0	0	0	0	0	2	0	0	0	0	0	5	0	0
	20150111	10	2015-01-11 00:10:00	0	0	0	0	0	0	0	0	0	3	0	0	0	0	1	0	4	0	0	4	0	0	0	5	0	0	0	0	0	0	0	0	0	0	0	0	0	0	0	0	0	0	0	0	0	0
	20150111	11	2015-01-11 00:11:00	0	0	0	0	0	0	0	0	0	0	0	0	0	0	0	0	14	0	0	1	0	0	0	1	0	0	0	0	0	0	0	0	0	0	0	0	0	0	0	0	0	0	0	4	0	0
	20150111	12	2015-01-11 00:12:00	0	0	0	0	0	0	0	0	0	0	0	0	0	0	0	0	30	0	0	0	0	0	0	2	0	0	0	0	0	2	0	0	0	0	0	0	0	0	0	0	0	0	0	0	2	0
	20150111	13	2015-01-11 00:13:00	0	0	0	0	0	0	0	0	0	3	0	0	0	0	5	0	0	0	0	0	0	0	0	3	0	0	0	0	0	0	0	0	0	0	0	0	0	0	0	0	0	0	0	0	5	0
	20150111	14	2015-01-11 00:14:00	0	0	0	0	0	0	0	0	0	2	0	0	0	0	0	0	0	0	0	0	0	0	0	6	0	0	0	0	0	0	0	0	0	0	0	0	0	0	0	0	0	0	0	0	3	0
	20150111	15	2015-01-11 00:15:00	0	0	0	0	0	0	0	0	0	2	0	0	0	0	0	0	0	0	0	0	0	0	0	3	0	0	0	0	0	0	0	0	0	0	0	0	0	3	0	0	0	0	0	0	10	0
	20150111	16	2015-01-11 00:16:00	0	0	0	0	0	0	1	0	0	0	0	0	0	0	0	0	0	0	0	0	0	0	0	0	0	0	0	0	0	0	1	0	5	0	0	0	0	0	0	0	0	0	0	0	0	0
	20150111	17	2015-01-11 00:17:00	0	0	0	0	0	0	0	0	0	2	0	0	0	0	0	0	0	0	0	0	0	0	0	0	0	0	0	0	0	0	0	0	5	0	0	0	0	0	0	0	0	0	0	0	0	0
	20150111	18	2015-01-11 00:18:00	0	0	0	0	0	0	0	0	0	0	0	0	0	0	0	0	0	7	0	0	0	0	0	0	0	0	0	0	0	0	0	0	7	0	0	0	0	0	0	0	0	0	0	0	0	0
	20150111	19	2015-01-11 00:19:00	0	0	0	0	0	0	5	0	0	2	0	0	0	0	1	0	0	0	0	0	0	1	0	3	0	0	0	0	0	0	0	0	0	0	0	0	0	0	0	0	0	0	0	2	2	0
	20150111	20	2015-01-11 00:20:00	0	0	0	0	0	0	2	0	0	2	0	0	0	5	0	0	0	0	0	0	0	0	0	1	0	0	0	0	0	0	0	0	0	0	0	0	0	0	0	0	0	0	0	0	0	0
	20150111	21	2015-01-11 00:21:00	0	0	0	0	0	0	0	0	0	0	0	0	0	0	0	0	0	0	0	0	0	0	1	1	0	0	0	0	0	0	0	0	0	0	0	0	0	0	0	0	0	6	0	0	1	0
	20150111	22	2015-01-11 00:22:00	0	0	0	0	1	0	0	0	0	0	0	0	0	0	0	0	0	0	0	2	0	0	0	0	0	0	0	1	0	0	0	1	7	0	0	0	0	0	0	0	0	1	0	0	1	0
	20150111	23	2015-01-11 00:23:00	0	0	0	0	4	0	0	0	0	0	0	4	0	0	0	0	3	0	0	1	0	3	2	6	0	0	0	4	0	0	0	0	3	0	0	0	0	0	0	0	0	0	0	0	0	0
	20150111	24	2015-01-11 00:24:00	0	0	0	0	2	0	0	0	0	0	0	0	0	0	0	0	2	0	0	4	0	0	0	4	0	0	0	2	0	0	0	0	10	0	0	0	0	0	0	2	0	0	0	0	0	0
	20150111	25	2015-01-11 00:25:00	0	0	0	0	0	0	0	0	0	0	0	0	0	0	0	0	0	0	0	1	0	0	0	8	0	0	0	0	0	0	0	0	2	0	0	0	0	0	0	2	0	0	0	0	0	0
	20150111	26	2015-01-11 00:26:00	0	0	0	0	0	0	0	0	0	0	0	2	1	0	0	0	0	0	0	1	0	0	0	4	0	0	0	0	0	0	0	0	2	0	0	0	0	0	0	2	0	0	0	0	0	0
	20150111	27	2015-01-11 00:27:00	0	0	0	0	0	0	2	0	0	0	0	0	0	0	0	0	0	0	0	0	0	0	0	3	0	0	0	0	0	0	0	0	0	0	0	0	0	0	0	0	0	0	0	0	4	0
	20150111	28	2015-01-11 00:28:00	0	3	0	0	0	0	1	0	0	0	0	0	0	1	0	0	0	0	0	0	0	1	0	1	0	0	0	0	0	0	0	1	0	0	0	0	0	0	0	0	0	0	0	0	0	0
	20150111	29	2015-01-11 00:29:00	0	2	0	0	0	0	2	0	4	0	0	0	0	0	1	0	0	0	0	0	0	0	0	0	0	0	0	0	0	0	0	0	0	0	0	0	0	0	0	0	0	0	0	0	0	0
	20150111	30	2015-01-11 00:30:00	0	1	0	0	1	0	0	0	3	0	0	0	0	0	0	0	0	0	0	0	0	0	0	1	0	0	0	0	0	0	0	0	0	0	0	0	0	0	0	0	0	0	0	0	0	0
	20150111	31	2015-01-11 00:31:00	0	1	0	0	1	0	0	0	8	0	0	0	0	0	5	0	0	0	0	0	0	0	0	0	0	0	0	2	0	0	0	0	0	0	0	0	0	0	0	0	0	0	0	0	0	0
	20150111	32	2015-01-11 00:32:00	0	3	0	0	0	0	0	0	0	0	0	1	0	0	6	0	0	0	0	2	0	0	0	0	0	0	0	1	0	0	0	0	0	0	0	0	0	0	0	0	0	2	0	0	0	0
	20150111	33	2015-01-11 00:33:00	0	0	0	0	0	0	0	0	7	0	0	1	0	0	7	0	0	0	0	0	0	0	0	0	0	0	0	3	0	0	0	1	0	0	0	0	0	0	0	0	0	5	0	0	0	0
	20150111	34	2015-01-11 00:34:00	0	6	0	0	0	0	0	0	0	0	0	2	0	0	8	0	0	0	0	0	0	0	0	2	0	0	0	4	0	0	0	0	0	0	0	0	0	0	0	0	0	2	0	0	0	0
	20150111	35	2015-01-11 00:35:00	0	0	0	0	0	0	0	0	0	0	0	1	0	0	0	0	0	0	0	0	0	0	0	3	0	0	0	2	0	0	0	0	0	0	0	0	0	0	0	0	0	0	0	0	0	0
	20150111	36	2015-01-11 00:36:00	0	0	0	0	1	0	0	0	0	0	0	1	0	0	0	0	0	0	0	0	0	0	0	1	0	0	0	0	0	1	0	0	0	0	0	0	0	0	0	0	0	0	0	0	0	0
	20150111	37	2015-01-11 00:37:00	0	0	0	0	0	0	0	0	0	0	0	5	0	0	0	0	0	0	0	0	0	0	0	5	0	0	0	0	0	0	0	0	0	0	0	0	0	0	0	0	0	3	0	0	0	0
	20150111	38	2015-01-11 00:38:00	0	0	0	0	1	0	0	0	0	0	0	0	0	0	0	0	0	0	0	1	0	0	0	0	0	0	0	1	0	0	0	0	1	0	0	0	0	0	0	0	0	2	0	0	0	0
	20150111	39	2015-01-11 00:39:00	0	0	0	0	6	0	0	0	0	0	0	0	0	0	1	0	0	0	0	0	0	0	0	4	0	0	0	0	0	0	0	1	0	0	0	0	0	0	0	0	0	0	0	0	0	0
	20150111	40	2015-01-11 00:40:00	0	0	0	0	0	0	0	0	0	0	7	0	0	0	0	0	0	0	0	0	0	0	0	0	0	0	0	0	0	0	0	0	0	0	0	0	0	0	0	0	0	0	0	0	0	0
	20150111	41	2015-01-11 00:41:00	0	0	0	0	0	0	0	0	0	0	1	0	0	0	0	0	0	0	0	0	0	0	0	0	0	0	0	0	0	0	0	0	0	0	0	0	0	0	0	0	0	0	0	0	0	0
	20150111	42	2015-01-11 00:42:00	0	0	0	0	0	0	0	0	0	0	0	0	0	0	1	0	0	0	0	0	0	0	0	0	0	0	0	0	0	0	0	0	0	0	0	0	0	0	0	0	0	0	0	0	0	0
	20150111	43	2015-01-11 00:43:00	0	0	0	0	0	0	0	0	0	0	0	0	0	0	0	0	0	0	0	0	0	1	0	2	0	0	0	0	0	0	0	0	0	0	0	0	0	7	0	0	0	0	0	0	0	0
	20150111	44	2015-01-11 00:44:00	0	0	0	0	0	0	3	0	20	0	0	5	0	0	0	0	0	0	0	0	0	0	0	0	0	0	0	0	0	0	0	0	0	0	0	0	0	1	0	0	0	0	0	0	0	0
	20150111	45	2015-01-11 00:45:00	0	0	0	0	2	0	1	0	0	0	5	2	0	0	0	0	0	0	0	0	0	0	0	0	0	0	0	0	0	0	0	0	6	0	0	0	0	0	0	0	0	0	0	0	0	0
	20150111	46	2015-01-11 00:46:00	0	2	0	0	0	0	0	0	0	0	2	0	0	0	0	0	0	0	0	0	0	0	0	0	0	0	0	0	0	0	0	1	0	0	0	0	0	3	0	0	0	0	0	0	0	0
	20150111	47	2015-01-11 00:47:00	0	4	2	0	0	0	0	0	0	0	1	0	0	0	0	0	0	0	0	0	0	0	0	0	0	0	0	0	0	0	0	0	0	0	0	0	0	0	0	0	0	0	0	0	0	0
	20150111	48	2015-01-11 00:48:00	0	1	0	0	0	0	4	0	0	0	0	0	0	0	0	0	0	0	0	0	0	0	0	0	0	0	0	0	0	0	0	0	0	0	0	0	0	0	0	0	0	0	0	0	0	0
	20150111	49	2015-01-11 00:49:00	0	3	3	0	0	0	0	0	4	0	5	0	0	0	0	0	0	0	0	0	0	0	0	0	0	0	0	0	0	0	0	0	0	0	0	1	0	0	0	0	0	0	0	1	0	0
	20150111	50	2015-01-11 00:50:00	0	1	14	0	0	0	2	0	9	0	0	0	0	0	1	0	0	0	0	2	0	0	0	1	0	0	0	0	0	0	0	0	0	0	0	5	0	0	0	0	0	0	0	4	0	0
	20150111	51	2015-01-11 00:51:00	0	4	30	0	0	0	0	0	2	0	3	0	0	0	0	0	0	0	0	0	0	0	0	1	0	0	0	0	0	0	0	0	0	0	0	2	0	0	0	0	0	0	0	0	0	0
	20150111	52	2015-01-11 00:52:00	0	0	7	0	0	0	0	0	0	0	0	0	0	0	0	0	0	0	0	0	0	2	0	2	0	0	0	2	0	0	0	0	0	0	0	0	0	0	0	0	0	0	0	2	0	0
	20150111	53	2015-01-11 00:53:00	0	0	0	0	0	0	0	0	8	0	0	0	0	0	4	0	0	0	0	0	0	7	0	0	1	0	0	0	0	0	0	0	0	0	0	0	0	0	0	0	0	0	0	0	0	0
	20150111	54	2015-01-11 00:54:00	0	0	0	0	0	0	1	0	0	0	0	0	0	0	4	0	0	5	0	0	0	2	0	7	0	0	0	0	0	0	0	0	0	0	0	0	0	0	0	0	0	2	0	1	0	0
	20150111	55	2015-01-11 00:55:00	0	0	0	0	0	0	0	0	7	0	0	0	0	0	0	0	0	4	0	1	0	0	0	0	4	0	0	0	0	1	0	0	0	0	0	1	0	0	0	0	0	1	0	2	0	0
	20150111	56	2015-01-11 00:56:00	0	0	0	4	0	0	0	0	3	0	0	0	0	0	0	0	0	0	0	2	0	0	0	0	0	0	0	0	0	0	0	0	0	0	0	7	0	0	0	0	0	0	0	2	0	0
	20150111	57	2015-01-11 00:57:00	0	0	0	2	0	0	0	0	0	0	0	0	0	0	0	0	0	0	0	0	0	0	0	0	0	0	0	0	0	0	0	0	0	0	0	0	0	0	0	0	0	0	0	0	0	0
	20150111	58	2015-01-11 00:58:00	0	0	0	0	6	0	1	0	0	0	3	0	0	0	0	0	0	11	0	0	0	0	0	0	0	0	0	2	0	0	0	0	0	0	0	4	0	0	0	0	0	0	0	0	0	0
	20150111	59	2015-01-11 00:59:00	0	0	0	0	6	0	1	0	0	0	0	0	0	0	0	3	0	0	0	0	0	0	0	5	0	0	0	3	0	0	0	0	0	0	0	5	0	0	0	0	0	0	0	3	0	0
	20150111	100	2015-01-11 01:00:00	0	0	0	0	0	0	0	0	0	0	0	0	0	0	0	0	0	0	0	0	0	0	0	9	0	1	0	1	0	0	0	0	0	0	0	6	0	0	0	0	0	0	0	3	0	0
	20150111	101	2015-01-11 01:01:00	0	0	0	0	0	0	0	0	0	0	0	0	0	0	0	1	0	0	0	1	0	0	0	0	0	0	0	2	0	0	0	0	0	0	0	2	0	0	0	0	0	0	0	1	0	0
	20150111	102	2015-01-11 01:02:00	0	0	0	0	0	0	0	0	0	0	0	0	0	0	0	2	0	0	0	0	0	0	0	1	0	3	0	0	0	0	0	0	0	0	0	22	0	0	0	0	0	0	0	0	0	0
	20150111	103	2015-01-11 01:03:00	0	0	6	0	0	0	0	0	0	0	0	0	0	0	0	0	0	0	0	0	0	0	0	1	0	4	0	0	0	0	0	0	0	0	0	5	0	0	0	0	0	0	0	0	0	0
	20150111	104	2015-01-11 01:04:00	0	0	5	0	1	0	0	0	0	0	0	0	0	0	0	0	0	0	0	0	0	0	0	0	0	6	0	0	0	1	0	0	0	0	0	4	0	0	0	0	0	0	0	0	5	0
	20150111	105	2015-01-11 01:05:00	0	0	0	0	0	0	0	0	0	0	0	0	0	0	0	4	0	0	0	0	0	0	0	0	0	0	0	0	0	0	0	0	0	0	0	15	0	0	0	0	0	0	0	0	4	0
	20150111	106	2015-01-11 01:06:00	0	0	5	0	0	0	0	0	0	0	0	0	0	0	0	0	0	0	0	0	0	1	0	2	0	0	0	0	0	1	0	0	0	0	0	0	0	0	0	0	0	0	0	0	9	0
	20150111	107	2015-01-11 01:07:00	0	0	2	0	0	0	0	0	0	0	4	0	0	0	0	0	0	0	0	0	0	0	0	11	0	0	0	0	0	0	0	0	0	0	0	0	0	0	0	0	0	0	0	0	0	0
	20150111	108	2015-01-11 01:08:00	0	0	0	0	0	2	0	0	0	0	3	0	0	0	0	0	0	0	0	0	0	0	0	0	3	5	2	0	0	0	0	0	0	0	2	1	0	0	0	0	0	0	0	0	2	0
	20150111	109	2015-01-11 01:09:00	0	0	0	0	0	1	0	0	0	0	1	0	0	0	0	0	0	0	0	0	0	0	0	0	0	0	0	0	0	0	0	0	0	0	0	0	0	0	0	0	0	0	0	0	3	0
	20150111	110	2015-01-11 01:10:00	0	0	0	0	0	0	0	0	0	0	0	0	0	0	0	0	0	0	0	0	0	0	0	4	0	0	0	1	0	0	0	0	0	0	2	0	0	0	0	3	0	0	0	0	3	0
	20150111	111	2015-01-11 01:11:00	0	0	1	0	0	2	0	0	0	0	4	0	0	0	0	0	0	0	0	0	0	0	0	0	10	0	0	3	0	0	0	0	0	0	1	8	0	0	0	2	0	0	0	0	17	0
	20150111	112	2015-01-11 01:12:00	0	0	1	0	0	0	0	0	0	0	0	0	0	0	0	0	0	0	0	0	0	0	0	1	8	0	2	1	0	0	0	0	0	0	0	1	0	5	0	0	0	0	0	0	16	0
	20150111	113	2015-01-11 01:13:00	0	0	0	0	0	0	0	0	0	0	0	0	0	0	0	0	0	0	0	0	0	0	0	8	1	0	2	1	0	1	0	0	0	0	3	4	0	0	0	0	0	0	0	0	3	0
	20150111	114	2015-01-11 01:14:00	0	0	0	0	0	0	0	0	0	0	0	0	0	0	0	0	0	0	0	0	0	0	0	0	4	1	0	4	0	0	0	0	0	0	0	0	0	0	0	0	0	0	0	0	2	0
	20150111	115	2015-01-11 01:15:00	0	0	0	0	0	0	1	0	0	0	0	0	0	0	0	0	0	0	0	0	0	0	0	0	3	5	0	5	0	0	0	0	0	0	0	0	0	4	0	2	10	0	0	0	0	0
	20150111	116	2015-01-11 01:16:00	0	0	0	0	0	3	0	0	0	0	0	0	0	0	0	0	0	0	0	0	0	0	0	2	0	1	0	0	0	0	0	0	0	0	0	0	0	0	0	0	0	0	0	0	0	0
	20150111	117	2015-01-11 01:17:00	0	0	0	0	0	1	0	0	0	0	0	0	0	0	0	1	0	0	0	1	0	0	0	2	0	0	0	0	0	3	0	0	0	0	0	0	0	0	0	2	0	0	0	0	5	0
	20150111	118	2015-01-11 01:18:00	0	0	0	0	0	1	0	0	0	0	0	0	0	0	0	7	0	0	0	0	0	0	0	0	0	0	0	0	0	0	0	0	0	0	0	0	0	0	0	1	0	0	0	0	1	0
	20150111	119	2015-01-11 01:19:00	0	0	0	0	0	0	0	0	0	0	0	0	0	0	0	0	0	0	0	0	0	0	0	0	0	0	0	0	1	0	0	0	0	0	0	0	0	0	0	1	0	2	0	0	0	0
	20150111	120	2015-01-11 01:20:00	0	0	0	0	0	0	0	0	0	0	0	0	0	0	1	0	0	0	9	0	0	0	0	0	0	0	0	0	3	0	0	0	0	0	0	0	0	0	0	0	0	5	0	0	0	0
	20150111	121	2015-01-11 01:21:00	0	0	0	0	0	0	0	0	0	0	0	0	0	0	0	0	0	0	1	0	0	0	0	0	0	0	0	0	1	0	0	0	0	0	0	0	0	0	0	0	0	2	0	0	0	0
	20150111	122	2015-01-11 01:22:00	0	0	0	0	0	0	0	0	0	0	0	0	0	0	0	0	0	0	0	1	0	1	0	0	0	0	0	0	7	0	0	0	0	0	0	0	0	0	0	0	0	0	0	0	0	0
	20150111	123	2015-01-11 01:23:00	0	0	0	0	0	2	0	0	0	0	0	0	0	0	0	0	0	0	1	3	0	0	0	0	0	0	0	2	2	0	0	4	0	0	0	0	0	0	0	0	0	0	0	0	0	0
	20150111	124	2015-01-11 01:24:00	0	0	1	0	0	2	0	0	0	0	1	0	3	0	1	0	0	0	1	0	0	0	0	6	0	0	0	2	1	0	0	0	0	0	1	0	0	0	0	0	0	4	0	0	0	0
	20150111	125	2015-01-11 01:25:00	0	0	0	0	0	1	1	0	0	1	2	0	1	0	0	3	0	0	0	0	0	8	0	3	0	0	0	0	0	0	0	0	0	0	1	0	0	0	0	0	0	4	0	0	0	0
	20150111	126	2015-01-11 01:26:00	0	0	0	0	0	0	0	0	0	2	0	0	0	0	0	0	0	0	3	0	0	33	0	0	0	0	0	0	0	1	0	0	0	0	0	0	0	1	0	0	7	0	0	0	0	0
	20150111	127	2015-01-11 01:27:00	0	0	0	0	0	1	0	0	0	0	0	0	0	0	0	0	0	0	0	2	0	0	0	0	0	1	0	0	0	0	0	0	0	0	10	0	0	0	0	0	1	0	0	0	0	0
	20150111	128	2015-01-11 01:28:00	0	0	0	0	0	3	0	0	0	0	0	0	2	0	0	0	0	0	0	0	0	0	0	1	0	0	0	0	0	1	0	0	0	0	5	0	0	0	0	0	0	0	0	0	0	0
	20150111	129	2015-01-11 01:29:00	0	0	0	0	0	0	0	0	0	0	0	0	0	0	0	0	0	0	0	2	0	0	0	1	0	0	0	0	0	0	0	0	0	0	1	0	0	0	0	0	0	0	0	0	0	0
	20150111	130	2015-01-11 01:30:00	0	0	0	0	0	0	0	0	0	0	0	0	0	0	0	0	0	0	1	0	0	0	0	1	0	0	0	0	0	0	0	0	0	0	0	0	0	0	0	0	0	0	0	0	0	0
	20150111	131	2015-01-11 01:31:00	0	0	0	0	0	0	1	0	0	0	0	0	2	0	0	0	0	0	1	0	0	0	0	3	0	0	0	0	0	0	0	0	0	0	2	0	0	0	0	0	0	0	0	0	0	0
	20150111	132	2015-01-11 01:32:00	0	0	0	0	0	2	1	0	0	0	0	0	0	0	0	0	0	0	0	0	0	0	0	0	0	0	0	0	0	0	0	0	0	0	0	0	0	0	0	0	0	0	0	0	0	0
	20150111	133	2015-01-11 01:33:00	0	0	0	0	0	1	1	0	0	0	0	0	2	1	0	0	0	0	4	0	0	0	0	0	0	1	0	1	0	14	0	1	0	0	0	0	0	0	0	0	0	0	0	0	0	0
	20150111	134	2015-01-11 01:34:00	0	0	0	0	0	1	0	0	0	0	0	0	1	0	0	0	0	0	0	0	0	0	0	0	0	0	0	3	0	2	0	0	0	0	1	0	0	0	0	0	0	0	0	2	0	0
	20150111	135	2015-01-11 01:35:00	0	0	0	0	0	0	0	0	0	0	0	0	0	0	0	0	0	0	2	0	0	0	0	3	0	1	0	1	0	0	0	0	0	0	4	0	0	1	0	0	0	0	0	1	0	0
	20150111	136	2015-01-11 01:36:00	0	0	0	0	0	0	0	0	0	0	0	0	0	0	1	0	0	0	2	0	0	0	0	6	0	0	0	0	0	0	0	0	0	0	0	0	0	0	0	0	0	0	0	1	0	0
	20150111	137	2015-01-11 01:37:00	0	0	0	0	0	2	0	0	0	0	0	0	0	0	1	0	0	0	0	0	0	0	0	0	0	0	0	0	0	0	0	0	0	0	0	0	0	0	0	0	0	0	0	0	0	0
	20150111	138	2015-01-11 01:38:00	0	0	0	0	0	0	3	0	0	0	0	0	0	0	0	0	0	0	0	0	0	0	0	0	0	0	0	0	0	0	4	0	0	0	0	1	0	0	0	0	0	0	0	0	0	0
	20150111	139	2015-01-11 01:39:00	0	0	0	0	0	0	0	0	0	0	0	0	0	0	0	0	0	0	2	0	0	0	0	0	0	1	0	0	0	0	10	0	0	0	0	3	0	0	0	0	0	0	0	0	0	0
	20150111	140	2015-01-11 01:40:00	0	0	0	0	0	0	0	0	0	0	0	0	0	0	0	0	0	0	0	0	0	0	0	1	0	0	0	0	0	0	0	0	0	0	1	0	0	0	0	1	0	0	0	0	0	0
	20150111	141	2015-01-11 01:41:00	0	0	0	0	0	0	0	0	0	0	0	0	0	0	0	0	0	0	0	0	0	0	0	2	0	2	0	0	0	0	2	0	0	0	0	0	0	0	0	1	0	0	0	0	0	0
	20150111	142	2015-01-11 01:42:00	0	0	0	0	0	0	0	0	0	1	0	0	0	0	0	0	0	0	0	0	0	0	0	2	0	0	0	0	0	0	5	0	0	0	3	0	0	0	0	0	0	0	0	0	0	0
	20150111	143	2015-01-11 01:43:00	0	0	0	0	0	0	1	0	0	2	0	0	0	0	0	0	0	0	0	0	0	0	0	0	0	0	0	0	0	1	0	0	0	0	0	0	0	0	0	0	0	0	0	0	0	0
	20150111	144	2015-01-11 01:44:00	0	0	0	0	2	0	0	0	0	1	0	0	2	0	0	0	0	0	0	0	0	0	0	0	0	0	0	0	0	0	0	1	0	0	0	0	0	0	0	0	0	0	0	0	0	0
	20150111	145	2015-01-11 01:45:00	0	0	0	0	4	0	0	0	0	0	0	0	1	0	0	0	0	0	0	0	0	0	0	2	0	0	1	0	0	0	0	0	0	0	0	0	0	0	2	0	0	0	0	0	0	0
	20150111	146	2015-01-11 01:46:00	0	2	0	0	1	0	0	0	0	0	0	0	0	0	0	0	0	0	0	0	0	0	0	0	0	0	3	0	1	0	0	1	0	0	0	3	0	0	1	3	0	0	0	0	0	0
	20150111	147	2015-01-11 01:47:00	0	1	0	0	5	0	0	0	0	0	0	0	3	3	0	0	0	0	0	0	0	0	0	0	0	0	0	0	0	0	0	0	0	0	0	0	0	0	1	2	0	0	0	0	0	0
	20150111	148	2015-01-11 01:48:00	0	1	0	0	0	0	0	0	0	0	0	0	24	5	0	0	0	0	0	0	0	0	0	0	0	0	0	2	0	0	0	0	0	0	0	0	0	0	2	2	0	0	0	0	0	0
	20150111	149	2015-01-11 01:49:00	0	4	0	0	0	0	0	0	0	0	0	0	0	5	0	0	0	0	0	0	0	0	0	0	0	0	0	2	0	0	0	0	0	0	0	3	0	3	1	2	0	0	0	0	0	0
	20150111	150	2015-01-11 01:50:00	0	3	0	0	0	0	0	0	0	0	0	0	0	3	0	0	0	0	0	0	0	0	0	0	0	0	0	0	0	1	0	0	0	0	0	2	0	4	0	0	0	0	0	0	0	0
	20150111	151	2015-01-11 01:51:00	0	0	0	0	0	0	0	0	0	0	0	0	0	0	0	0	0	0	0	0	0	0	0	0	0	0	0	0	0	0	0	0	0	0	0	0	0	0	3	4	0	0	0	0	0	0
	20150111	152	2015-01-11 01:52:00	0	0	0	0	1	0	0	0	0	0	0	0	0	2	0	0	0	0	0	0	0	0	0	0	0	0	0	0	0	1	0	1	0	0	0	0	0	0	0	2	0	0	0	0	0	0
	20150111	153	2015-01-11 01:53:00	0	2	2	0	3	0	0	0	0	0	0	0	1	0	0	0	0	0	0	0	0	0	0	0	0	0	0	0	0	0	0	0	0	0	1	0	0	0	0	2	0	0	0	0	0	0
	20150111	154	2015-01-11 01:54:00	0	1	11	0	4	0	0	0	0	0	0	0	0	0	0	0	0	0	0	0	0	0	0	0	0	0	0	0	0	0	0	1	0	0	0	0	0	0	0	2	0	0	0	0	0	0
	20150111	155	2015-01-11 01:55:00	0	0	15	0	0	0	0	0	0	0	0	0	0	0	0	0	0	0	0	0	0	0	0	0	0	0	0	2	9	2	0	0	0	0	0	0	0	0	0	2	0	0	0	0	0	0
	20150111	156	2015-01-11 01:56:00	0	0	11	0	0	0	0	0	0	0	0	0	0	0	0	0	0	0	0	0	0	0	0	1	0	0	0	2	2	0	0	0	0	0	0	0	0	0	2	2	0	0	0	0	0	0
	20150111	157	2015-01-11 01:57:00	0	0	0	0	0	0	0	0	0	0	0	0	0	0	0	0	0	0	0	0	0	0	0	1	0	0	0	3	0	2	0	0	0	0	0	0	0	0	6	0	0	0	0	0	0	0
	20150111	158	2015-01-11 01:58:00	0	0	1	0	0	0	0	0	0	0	0	0	0	0	0	0	0	0	0	0	0	0	0	5	0	0	0	10	0	0	0	0	0	0	0	0	0	1	0	0	0	0	0	0	0	0
	20150111	159	2015-01-11 01:59:00	0	0	1	0	0	0	0	0	0	0	0	0	0	0	0	0	0	0	1	0	0	0	0	3	0	0	0	5	0	0	0	0	0	0	0	0	0	0	1	2	0	0	0	0	0	0
	20150111	200	2015-01-11 02:00:00	0	0	0	0	1	0	0	0	0	0	0	0	0	0	0	0	0	0	0	0	0	0	0	5	0	0	0	2	0	0	0	0	0	0	1	0	0	0	0	2	0	0	1	0	0	0
	20150111	201	2015-01-11 02:01:00	0	0	0	0	0	0	0	0	0	0	0	0	0	4	0	0	0	0	0	1	0	0	0	1	0	0	0	2	0	0	0	0	0	0	6	0	0	0	3	2	0	0	7	0	0	0
	20150111	202	2015-01-11 02:02:00	0	0	0	0	0	0	1	0	0	0	0	0	0	2	0	0	4	0	0	3	0	0	0	1	0	0	0	0	0	0	0	2	0	0	1	0	0	0	2	0	0	0	0	0	0	0
	20150111	203	2015-01-11 02:03:00	0	0	0	0	0	0	0	0	0	0	0	0	0	0	0	0	4	0	0	0	0	0	0	0	0	0	0	0	0	0	0	0	0	0	3	0	0	0	1	0	0	0	0	0	0	0
	20150111	204	2015-01-11 02:04:00	0	0	2	0	0	0	0	0	0	0	0	0	0	0	0	0	0	0	0	1	0	0	0	0	0	0	0	0	0	0	0	0	0	0	0	1	0	0	0	2	0	0	0	0	0	0
	20150111	205	2015-01-11 02:05:00	0	0	0	0	0	0	0	0	0	0	0	0	0	0	0	0	1	0	0	0	0	0	0	0	0	0	0	0	0	0	0	0	0	0	0	2	0	0	0	2	0	0	0	0	0	0
	20150111	206	2015-01-11 02:06:00	0	0	0	0	0	0	0	0	0	0	0	0	0	3	0	0	2	0	0	0	0	0	0	0	0	0	0	0	0	0	0	0	0	0	0	0	0	0	0	1	0	0	0	0	0	0
	20150111	207	2015-01-11 02:07:00	0	0	0	0	0	0	0	0	0	0	0	0	0	0	0	0	1	0	0	3	0	0	0	0	0	0	0	0	0	0	0	0	0	0	0	0	0	0	0	1	0	0	0	0	0	0
	20150111	208	2015-01-11 02:08:00	0	0	0	0	0	0	0	0	0	0	0	0	0	0	0	0	0	0	0	3	0	0	0	0	0	0	0	0	0	0	0	0	0	0	0	3	0	0	0	4	0	0	0	0	0	0
	20150111	209	2015-01-11 02:09:00	0	0	0	0	0	0	1	0	0	0	0	0	0	0	0	0	0	0	0	9	0	0	0	0	0	0	0	0	0	14	0	0	0	0	0	1	0	0	0	0	0	0	0	0	0	0
	20150111	210	2015-01-11 02:10:00	0	0	0	0	0	0	2	0	0	0	0	0	0	0	2	0	0	0	2	0	0	0	0	0	0	0	0	0	0	1	0	0	0	0	0	0	0	0	0	0	0	0	0	0	0	0
	20150111	211	2015-01-11 02:11:00	0	0	0	0	1	0	0	0	0	0	0	0	0	2	4	0	0	0	0	1	0	7	1	0	0	0	0	0	0	0	0	0	0	0	0	0	0	0	0	1	0	0	0	0	0	0
	20150111	212	2015-01-11 02:12:00	0	0	0	0	1	0	0	0	0	0	0	0	0	3	0	0	2	0	0	0	0	0	0	0	0	0	0	0	0	0	0	0	0	0	0	1	0	0	0	4	0	0	0	0	0	0
	20150111	213	2015-01-11 02:13:00	0	0	0	0	0	0	0	0	0	0	0	0	0	0	2	0	2	0	0	0	0	0	0	0	0	0	0	0	0	0	0	0	0	0	0	0	0	0	0	0	0	0	0	0	0	0
	20150111	214	2015-01-11 02:14:00	0	0	0	0	0	0	0	0	0	0	0	0	0	2	1	0	2	0	0	0	0	0	4	0	0	0	0	2	0	4	0	0	0	0	0	4	0	0	0	2	0	0	0	0	0	0
	20150111	215	2015-01-11 02:15:00	0	0	0	0	0	0	0	0	0	0	0	0	0	0	0	0	2	0	0	0	0	0	4	0	0	0	0	2	0	4	0	0	0	0	0	3	0	0	0	0	0	0	0	0	0	0
	20150111	216	2015-01-11 02:16:00	0	0	0	0	0	0	0	0	0	0	0	0	0	0	0	0	3	0	0	0	0	0	0	0	0	0	0	0	0	1	0	0	0	0	0	0	0	0	0	2	0	0	0	0	0	0
	20150111	217	2015-01-11 02:17:00	0	0	0	0	0	0	0	0	0	0	0	0	0	0	1	0	0	0	0	0	0	0	0	0	0	0	0	2	0	0	0	0	0	0	0	0	0	0	0	2	0	0	0	0	0	0
	20150111	218	2015-01-11 02:18:00	0	0	0	0	0	0	0	0	0	0	0	0	0	0	0	0	0	0	0	1	0	0	0	0	0	0	0	2	0	1	0	0	0	0	0	0	0	0	0	0	0	0	0	0	0	0
	20150111	219	2015-01-11 02:19:00	0	0	0	0	0	0	0	0	0	0	0	0	0	0	0	0	0	0	0	0	0	0	0	0	0	0	0	0	0	3	0	0	0	0	0	24	0	0	0	2	0	0	0	0	0	0
	20150111	220	2015-01-11 02:20:00	0	0	0	0	0	0	0	0	0	0	0	0	0	0	0	0	0	0	0	0	0	0	0	0	1	0	0	0	0	3	0	0	0	0	0	6	0	0	0	4	0	0	0	0	0	0
	20150111	221	2015-01-11 02:21:00	0	0	0	0	3	0	0	0	0	0	0	0	0	0	1	0	0	0	1	0	0	0	0	0	0	0	0	0	0	4	0	0	0	0	0	0	0	0	1	0	0	0	0	0	0	0
	20150111	222	2015-01-11 02:22:00	0	0	0	0	2	0	0	0	0	1	0	0	0	0	3	0	0	0	2	0	0	0	0	0	3	0	0	0	0	1	0	0	0	0	0	0	0	0	0	2	0	0	0	0	0	0
	20150111	223	2015-01-11 02:23:00	0	0	0	0	0	0	0	0	0	1	0	0	0	0	1	0	0	0	1	0	0	0	0	0	1	0	0	0	0	1	0	0	0	0	0	0	0	2	0	2	0	0	0	0	0	0
	20150111	224	2015-01-11 02:24:00	0	0	0	0	0	0	0	0	0	0	0	0	0	0	2	0	0	0	0	2	0	0	0	0	0	0	0	0	0	12	0	0	0	0	0	0	0	3	0	2	0	0	0	0	0	7
	20150111	225	2015-01-11 02:25:00	0	0	0	0	0	0	0	0	0	0	0	0	0	0	1	0	3	0	2	0	0	0	0	0	0	0	0	0	0	3	0	0	0	0	0	0	0	0	0	0	0	0	0	0	0	0
	20150111	226	2015-01-11 02:26:00	0	0	0	0	0	0	0	0	0	2	3	0	0	0	21	0	0	0	0	0	0	0	0	0	0	0	0	0	0	0	0	0	0	0	0	0	0	0	0	0	0	0	0	0	2	0
	20150111	227	2015-01-11 02:27:00	0	0	0	0	0	0	0	0	0	0	1	0	0	0	14	7	0	0	0	0	0	0	0	0	0	0	0	0	0	0	0	0	0	0	0	0	0	1	0	0	0	0	0	0	0	0
	20150111	228	2015-01-11 02:28:00	0	0	0	0	0	0	0	0	0	2	2	0	0	0	0	1	0	0	0	0	0	0	0	0	0	0	0	0	0	1	0	0	0	0	0	0	0	0	0	0	0	0	0	0	0	0
	20150111	229	2015-01-11 02:29:00	0	0	0	0	0	0	0	0	0	0	2	0	2	0	0	0	0	0	0	0	0	0	0	0	0	0	0	0	0	0	0	0	0	0	0	0	0	0	0	0	0	0	0	1	0	0
	20150111	230	2015-01-11 02:30:00	0	0	0	0	0	0	0	0	0	0	0	0	4	0	1	0	0	0	0	0	0	0	0	0	0	0	0	0	0	2	0	0	0	0	0	0	0	0	6	0	0	0	0	3	0	0
	20150111	231	2015-01-11 02:31:00	0	0	0	0	0	0	0	0	0	0	0	0	1	0	0	0	0	0	0	0	0	0	0	0	0	0	0	0	0	2	0	0	0	0	0	0	0	0	5	0	0	0	0	1	0	0
	20150111	232	2015-01-11 02:32:00	0	0	0	0	5	0	0	0	0	0	3	0	1	2	0	0	0	0	0	0	0	0	0	0	0	0	0	0	0	0	0	0	0	0	0	0	0	0	2	0	0	0	0	0	0	0
	20150111	233	2015-01-11 02:33:00	0	0	0	0	1	0	0	0	0	0	6	0	1	1	0	0	0	0	1	0	0	0	0	0	0	0	0	3	0	2	0	0	0	0	0	0	0	0	3	0	0	0	0	2	0	0
	20150111	234	2015-01-11 02:34:00	0	0	0	0	0	0	0	0	0	0	0	0	0	1	0	5	0	0	1	3	0	1	0	0	0	0	0	0	0	1	0	0	0	0	0	0	0	0	4	0	0	0	0	3	0	1
	20150111	235	2015-01-11 02:35:00	0	3	0	1	0	0	0	0	0	0	0	0	3	0	1	1	2	0	4	0	0	0	0	6	0	0	0	2	0	0	0	0	0	0	3	0	0	0	1	0	0	1	0	1	0	0
	20150111	236	2015-01-11 02:36:00	0	3	0	1	2	0	0	0	0	2	4	0	3	2	0	0	2	0	1	2	0	2	0	0	0	0	0	1	0	1	0	0	0	0	3	0	0	0	7	0	0	0	0	0	0	4
	20150111	237	2015-01-11 02:37:00	0	2	0	0	4	0	0	0	0	0	1	0	3	2	0	0	0	0	1	0	0	0	0	0	0	0	0	4	0	2	0	0	0	0	2	0	0	0	4	0	0	0	0	1	0	1
	20150111	238	2015-01-11 02:38:00	0	4	0	4	1	0	0	0	0	0	0	2	3	0	0	0	0	0	0	3	0	0	0	2	0	0	0	0	0	1	0	0	0	0	2	0	0	0	0	0	0	0	0	5	0	0
	20150111	239	2015-01-11 02:39:00	0	0	0	1	0	0	0	0	0	0	0	1	3	0	0	0	0	0	2	0	0	0	0	0	0	0	4	0	0	0	0	0	0	0	1	0	0	0	2	0	0	0	0	0	0	0
	20150111	240	2015-01-11 02:40:00	0	4	0	0	0	0	0	0	0	0	0	0	2	0	0	0	4	0	2	0	0	0	0	0	0	0	0	0	0	0	0	0	0	0	3	0	0	0	2	0	0	0	0	0	0	0
	20150111	241	2015-01-11 02:41:00	0	3	0	4	3	0	0	0	0	0	0	0	1	0	1	0	0	0	2	0	0	0	0	2	0	0	1	1	0	0	0	0	0	0	1	0	0	0	0	0	0	0	0	0	0	0
	20150111	242	2015-01-11 02:42:00	0	0	0	10	2	0	0	0	0	0	0	0	0	0	0	0	0	0	2	2	0	1	0	0	0	0	2	1	0	0	0	0	0	0	0	0	0	0	1	0	0	0	0	0	0	0
	20150111	243	2015-01-11 02:43:00	0	0	0	0	2	0	0	0	4	0	0	0	0	0	0	0	0	0	2	1	0	0	0	0	0	0	3	2	0	1	0	0	0	0	0	0	0	0	2	0	0	0	0	0	0	0
	20150111	244	2015-01-11 02:44:00	0	0	0	0	2	0	0	0	0	0	0	0	0	0	0	0	5	0	2	0	0	0	0	0	0	0	0	2	0	5	0	0	0	0	0	0	0	0	1	0	2	0	0	0	0	0
	20150111	245	2015-01-11 02:45:00	0	0	0	0	0	0	0	0	1	0	0	0	0	0	0	0	0	0	2	0	0	1	0	0	0	0	0	0	0	0	0	0	0	0	4	0	0	0	5	0	0	4	0	0	0	0
	20150111	246	2015-01-11 02:46:00	0	0	0	2	0	0	0	0	0	0	0	0	0	0	0	0	0	0	2	0	0	0	0	6	0	0	0	0	0	0	0	0	0	0	7	0	0	0	1	0	4	0	0	0	0	0
	20150111	247	2015-01-11 02:47:00	0	0	0	0	0	0	0	0	0	0	0	0	0	0	0	0	0	0	1	0	0	0	0	2	0	0	0	0	0	0	0	0	0	0	1	0	0	0	1	0	2	0	0	0	0	0
	20150111	248	2015-01-11 02:48:00	0	0	0	0	0	0	0	0	0	0	0	4	0	2	1	0	0	0	3	0	0	0	0	2	0	0	0	0	0	0	0	0	0	0	0	0	0	0	2	0	0	0	0	0	0	0
	20150111	249	2015-01-11 02:49:00	0	0	0	0	0	0	0	0	2	0	0	0	0	0	0	0	0	0	2	0	0	4	0	1	0	0	0	0	0	0	0	0	0	0	0	0	0	0	2	0	0	0	0	0	0	0
	20150111	250	2015-01-11 02:50:00	0	0	0	0	0	0	0	0	1	0	0	2	2	0	0	0	5	0	2	0	0	0	0	4	0	0	0	0	0	0	0	0	0	0	0	0	0	0	4	0	0	0	0	0	0	0
	20150111	251	2015-01-11 02:51:00	0	0	0	0	0	0	0	0	0	0	0	1	4	0	2	0	1	0	2	5	0	0	0	0	0	2	0	0	0	0	0	5	0	0	0	0	0	0	2	0	0	0	0	0	0	0
	20150111	252	2015-01-11 02:52:00	0	2	0	0	0	0	4	0	0	0	0	0	0	0	0	0	2	0	2	0	0	0	0	2	0	5	0	0	0	0	0	1	0	0	0	0	0	0	0	0	0	0	0	0	0	0
	20150111	253	2015-01-11 02:53:00	0	4	0	0	0	0	0	0	0	0	0	0	0	0	0	0	4	0	1	0	0	0	0	0	0	2	0	1	0	0	0	0	0	0	0	0	0	0	0	0	0	0	0	0	0	0
	20150111	254	2015-01-11 02:54:00	0	1	0	0	0	0	1	0	0	0	0	0	0	0	0	1	1	0	0	0	0	0	0	0	0	0	0	2	0	0	0	0	0	0	0	0	0	0	0	0	0	0	0	0	0	0
	20150111	255	2015-01-11 02:55:00	0	0	0	0	0	0	0	0	0	0	0	0	0	0	0	1	0	0	2	0	0	0	0	1	0	0	0	2	0	0	0	0	0	0	0	0	0	0	0	0	0	0	0	0	0	0
	20150111	256	2015-01-11 02:56:00	0	0	0	0	0	0	0	0	0	0	0	0	0	0	0	0	0	0	2	0	0	0	0	0	0	0	0	0	0	0	0	0	0	0	0	0	0	0	0	0	0	0	0	0	0	0
	20150111	257	2015-01-11 02:57:00	0	3	0	0	0	0	0	0	2	0	0	0	1	0	0	0	0	0	2	0	0	0	0	0	0	0	0	0	0	0	0	0	0	0	0	0	0	0	0	0	0	11	0	0	0	0
	20150111	258	2015-01-11 02:58:00	0	1	2	0	0	0	0	0	0	0	0	0	3	0	1	0	0	0	2	0	0	0	9	1	0	1	0	0	0	0	0	0	0	0	0	0	0	0	0	0	0	0	2	0	0	0
	20150111	259	2015-01-11 02:59:00	0	0	0	0	0	0	1	0	0	0	0	3	0	0	0	0	0	0	3	0	0	0	9	1	0	7	0	3	0	0	0	0	0	0	0	0	0	0	0	0	0	0	3	0	0	1
	20150111	300	2015-01-11 03:00:00	0	0	0	0	0	0	0	0	0	0	0	0	0	0	0	0	0	0	1	0	0	0	0	3	0	16	0	0	0	0	0	0	0	0	0	0	0	0	0	0	0	0	0	0	0	1
	20150111	301	2015-01-11 03:01:00	0	0	0	0	0	0	4	0	0	0	0	0	0	0	0	0	0	0	2	0	0	0	0	1	0	0	0	0	0	0	0	0	0	0	0	0	0	0	0	0	0	4	1	0	0	2
	20150111	302	2015-01-11 03:02:00	0	0	0	0	0	0	15	0	0	0	0	0	0	0	0	0	0	0	3	1	0	0	0	2	0	0	0	1	0	0	0	0	0	0	0	0	0	0	0	0	0	0	0	0	0	0
	20150111	303	2015-01-11 03:03:00	0	0	0	0	0	0	14	0	0	0	0	0	0	0	0	0	0	0	1	0	0	0	3	2	0	1	0	1	0	0	0	0	0	0	0	0	0	0	0	0	0	0	0	0	0	2
	20150111	304	2015-01-11 03:04:00	0	0	0	2	0	0	0	0	5	0	0	0	0	0	0	0	0	0	0	0	0	0	0	0	0	1	0	0	0	0	0	0	0	0	0	0	0	0	1	0	0	0	0	0	0	1
	20150111	305	2015-01-11 03:05:00	0	0	0	0	0	0	0	0	2	0	0	2	0	0	0	0	0	0	1	1	0	0	0	2	0	1	0	0	0	0	0	0	0	0	0	0	0	0	0	0	0	0	0	0	0	0
	20150111	306	2015-01-11 03:06:00	0	0	0	0	0	0	3	0	0	0	0	0	1	0	0	0	2	0	3	0	0	0	0	2	0	0	0	1	0	3	0	0	0	0	0	0	0	0	0	0	0	0	0	0	0	0
	20150111	307	2015-01-11 03:07:00	0	0	0	0	0	0	1	0	0	0	0	0	1	0	0	0	1	0	2	0	0	0	0	8	0	0	0	0	0	0	1	0	0	0	0	0	0	0	0	0	0	0	1	0	0	1
	20150111	308	2015-01-11 03:08:00	0	0	0	0	0	0	0	0	5	0	0	0	0	0	6	0	0	0	1	0	0	0	0	0	0	0	0	3	0	1	7	0	0	0	0	0	0	0	1	0	0	1	2	0	0	0
	20150111	309	2015-01-11 03:09:00	0	0	0	0	0	0	0	0	1	0	0	0	1	0	0	0	0	0	1	0	0	0	0	2	0	0	0	2	0	11	0	0	0	0	0	0	0	0	0	0	0	3	2	0	0	0
	20150111	310	2015-01-11 03:10:00	0	0	0	0	0	0	0	0	0	0	0	0	1	0	0	0	0	0	2	0	0	0	0	0	0	0	0	3	0	0	0	3	0	0	0	0	0	0	0	0	0	0	0	0	0	0
	20150111	311	2015-01-11 03:11:00	0	0	0	0	0	0	1	0	0	0	0	0	0	0	0	0	0	0	1	0	0	0	0	0	0	0	0	0	0	0	1	0	0	0	0	0	0	0	0	0	0	0	0	0	0	0
	20150111	312	2015-01-11 03:12:00	0	0	0	1	0	0	0	0	0	0	0	0	0	0	0	0	0	0	3	0	0	0	0	2	0	0	0	0	0	3	0	0	0	0	0	0	0	0	0	0	0	0	0	0	0	0
	20150111	313	2015-01-11 03:13:00	0	0	0	0	0	0	2	0	0	0	0	0	0	0	0	0	0	0	0	0	0	0	2	0	0	0	0	4	0	1	4	0	0	0	0	0	0	0	0	0	0	0	0	0	0	0
	20150111	314	2015-01-11 03:14:00	0	0	0	0	0	0	0	0	0	0	0	0	0	0	0	0	0	0	2	0	0	0	2	0	0	0	0	0	0	0	4	0	0	0	0	0	0	0	0	0	0	0	0	0	0	0
	20150111	315	2015-01-11 03:15:00	0	0	0	0	0	0	3	0	0	0	0	0	0	0	0	0	0	0	0	0	0	0	0	1	0	0	0	3	0	4	2	0	0	0	0	0	0	0	0	2	0	0	0	0	0	0
	20150111	316	2015-01-11 03:16:00	0	0	0	0	0	0	0	0	0	0	0	0	0	0	0	0	0	0	2	0	0	0	0	4	0	0	0	2	0	0	0	0	0	0	0	0	0	0	0	1	0	0	0	0	0	0
	20150111	317	2015-01-11 03:17:00	0	0	0	0	0	0	0	0	0	0	0	0	0	0	0	0	0	0	2	0	0	0	0	0	0	0	0	0	0	4	0	0	0	0	0	6	0	0	0	2	0	0	0	0	0	0
	20150111	318	2015-01-11 03:18:00	0	0	0	0	0	0	0	0	0	0	0	0	0	0	0	0	0	0	2	0	0	0	0	0	0	0	0	0	0	4	0	0	0	0	0	0	0	0	0	0	0	0	0	0	0	0
	20150111	319	2015-01-11 03:19:00	0	0	0	0	0	0	0	0	0	0	0	0	0	0	0	0	0	0	2	0	0	0	0	1	0	0	0	0	0	0	1	0	0	0	0	4	0	0	0	3	0	0	0	0	0	0
	20150111	320	2015-01-11 03:20:00	0	4	0	0	0	0	0	0	0	0	0	0	0	0	0	0	0	0	2	0	0	0	0	3	0	0	0	0	0	1	0	0	0	0	0	0	14	0	0	0	0	0	0	0	0	0
	20150111	321	2015-01-11 03:21:00	0	0	0	0	0	0	0	0	0	0	0	0	0	0	0	0	0	0	0	0	0	0	0	0	0	0	1	0	0	8	0	0	7	0	0	0	9	0	0	0	0	0	0	0	0	0
	20150111	322	2015-01-11 03:22:00	0	0	4	0	0	0	0	0	1	0	0	0	0	0	0	0	0	0	3	0	0	0	0	0	0	0	1	0	0	1	1	0	4	0	0	0	17	0	0	2	0	0	0	0	0	0
	20150111	323	2015-01-11 03:23:00	0	0	0	0	0	0	0	0	2	0	0	0	0	0	0	0	0	0	3	0	0	0	0	0	0	0	0	0	0	0	0	0	4	0	0	0	13	0	0	0	0	0	0	0	0	0
	20150111	324	2015-01-11 03:24:00	0	0	0	0	0	0	0	0	3	0	0	0	0	0	0	0	0	0	0	0	0	1	0	0	0	0	0	0	0	0	0	0	8	0	0	0	0	0	0	2	0	0	0	0	0	0
	20150111	325	2015-01-11 03:25:00	0	0	0	0	0	0	0	0	1	0	2	0	0	0	0	0	0	0	3	0	0	0	0	0	0	0	0	0	0	2	0	0	9	0	2	0	0	0	0	0	0	0	0	2	0	0
	20150111	326	2015-01-11 03:26:00	0	0	0	0	0	0	0	0	0	0	5	0	0	0	0	0	0	0	1	0	0	0	0	0	0	0	0	0	0	0	0	0	2	0	0	8	0	0	0	2	0	0	0	0	2	0
	20150111	327	2015-01-11 03:27:00	0	0	0	0	0	0	0	0	0	4	0	0	0	0	0	0	0	0	2	0	0	0	0	0	0	0	0	0	0	2	0	0	0	0	2	15	0	0	0	2	0	0	0	0	1	0
	20150111	328	2015-01-11 03:28:00	0	0	0	0	0	0	0	0	4	0	0	0	0	0	0	0	0	0	2	0	0	0	0	0	0	0	0	2	0	0	0	0	0	0	4	1	0	0	0	0	0	0	0	0	1	0
	20150111	329	2015-01-11 03:29:00	0	0	0	0	0	0	0	0	4	0	0	1	0	0	0	0	0	0	2	0	0	0	0	0	0	0	0	3	0	2	0	0	0	0	2	0	0	0	0	2	0	0	2	0	5	0
	20150111	330	2015-01-11 03:30:00	0	0	0	0	0	0	0	0	0	2	0	0	0	0	0	0	0	0	0	0	0	0	0	0	0	0	0	0	0	2	0	0	0	0	0	1	0	0	0	2	0	0	3	0	1	0
	20150111	331	2015-01-11 03:31:00	0	0	0	0	0	0	0	0	0	0	0	2	0	0	0	0	0	0	3	2	0	0	0	0	0	0	0	2	0	3	0	0	2	0	0	0	0	0	0	2	0	0	3	0	1	0
	20150111	332	2015-01-11 03:32:00	0	0	0	0	0	0	0	0	0	0	0	2	0	0	0	0	0	0	1	0	0	0	0	0	1	0	0	2	0	1	0	0	2	0	1	0	4	0	0	2	0	0	0	0	1	0
	20150111	333	2015-01-11 03:33:00	0	0	0	0	0	0	0	0	0	0	0	0	0	0	0	0	0	0	2	0	0	0	0	0	1	0	0	2	0	0	0	0	2	0	0	0	0	0	0	0	0	0	0	0	2	0
	20150111	334	2015-01-11 03:34:00	0	0	2	0	0	0	0	0	0	0	0	0	0	0	0	0	0	0	2	0	4	0	0	0	0	0	0	3	0	0	0	0	8	0	0	0	0	0	0	2	0	0	0	0	5	0
	20150111	335	2015-01-11 03:35:00	0	0	0	0	0	0	0	0	0	0	0	0	0	0	0	0	0	0	3	4	0	0	0	0	0	0	0	1	0	0	0	0	0	0	2	3	0	0	0	2	0	0	0	0	2	0
	20150111	336	2015-01-11 03:36:00	0	0	0	1	0	0	0	0	0	1	0	0	0	0	0	0	0	0	2	0	0	0	0	0	0	0	0	0	0	0	0	0	0	0	5	0	0	0	0	3	0	0	0	0	0	0
	20150111	337	2015-01-11 03:37:00	0	0	0	0	0	0	0	0	0	2	0	1	0	0	0	0	0	0	1	0	0	0	0	0	0	0	0	0	0	2	0	0	0	0	8	0	0	0	0	2	0	0	1	0	6	0
	20150111	338	2015-01-11 03:38:00	0	0	0	0	0	0	0	0	0	0	0	0	0	0	0	0	0	0	1	2	0	0	0	0	0	0	0	0	0	0	0	0	0	0	10	0	0	0	0	0	0	0	0	0	10	0
	20150111	339	2015-01-11 03:39:00	0	0	0	0	0	0	3	0	0	3	0	1	0	0	0	0	0	0	2	2	0	0	0	0	0	0	0	0	0	8	0	0	0	0	1	0	0	0	0	0	1	0	0	0	6	0
	20150111	340	2015-01-11 03:40:00	0	0	0	0	0	0	2	0	0	0	0	0	0	0	0	0	0	0	2	0	0	0	0	0	0	0	0	3	0	1	0	0	0	0	4	0	0	3	0	2	12	0	0	0	0	0
	20150111	341	2015-01-11 03:41:00	0	0	0	0	0	0	4	0	6	0	0	0	0	0	0	0	0	0	2	0	0	0	0	0	0	0	0	4	0	1	2	0	0	0	0	0	5	2	0	0	0	0	0	0	9	0
	20150111	342	2015-01-11 03:42:00	0	0	0	0	0	0	1	0	1	0	0	2	0	0	0	0	0	0	1	2	0	0	0	0	0	0	0	0	0	3	0	0	0	0	0	0	3	1	0	1	0	0	0	0	4	0
	20150111	343	2015-01-11 03:43:00	0	0	0	0	0	0	0	0	0	0	0	0	0	0	0	0	0	0	3	0	0	0	0	0	0	0	0	2	0	7	0	0	0	0	0	0	0	4	0	1	0	0	0	0	0	0
	20150111	344	2015-01-11 03:44:00	0	0	0	0	0	0	0	0	0	0	0	1	0	0	0	0	0	0	2	0	0	0	0	0	0	0	0	1	0	0	0	0	0	0	1	0	0	0	0	3	0	0	0	0	0	0
	20150111	345	2015-01-11 03:45:00	0	0	0	0	0	0	0	0	0	0	0	0	0	0	0	0	0	0	3	0	0	0	0	0	0	0	0	2	0	0	0	0	0	0	2	0	0	0	0	2	0	0	3	0	0	0
	20150111	346	2015-01-11 03:46:00	0	0	0	3	0	0	0	0	0	0	0	0	0	0	0	0	0	0	0	0	0	0	0	0	0	0	0	1	0	0	0	0	0	0	2	0	0	0	0	0	0	0	4	0	0	2
	20150111	347	2015-01-11 03:47:00	0	0	0	1	0	0	2	0	0	0	0	0	0	0	7	0	0	0	2	0	0	0	0	0	0	0	0	0	0	0	0	0	0	0	2	0	0	0	0	2	0	0	0	0	0	1
	20150111	348	2015-01-11 03:48:00	0	0	0	3	0	0	0	0	0	0	0	0	0	4	2	0	0	0	1	0	0	0	0	0	0	0	0	0	0	0	0	0	0	0	0	0	0	0	0	2	0	0	0	0	0	0
	20150111	349	2015-01-11 03:49:00	0	0	0	0	0	0	0	0	0	0	0	0	0	0	6	0	0	0	2	0	0	0	0	0	0	0	0	0	0	0	0	0	0	0	0	0	0	0	0	0	0	0	0	0	0	0
	20150111	350	2015-01-11 03:50:00	0	0	0	0	0	0	0	0	0	0	0	0	0	6	0	0	0	0	1	0	0	0	0	0	0	0	0	0	0	0	0	0	0	0	1	0	0	3	1	2	0	0	0	0	1	0
	20150111	351	2015-01-11 03:51:00	0	0	0	1	0	0	2	0	0	0	0	0	0	2	0	0	0	0	1	0	0	0	0	0	0	0	0	0	0	0	0	0	0	0	0	0	0	0	8	2	0	0	0	0	4	2
	20150111	352	2015-01-11 03:52:00	0	0	0	0	0	0	0	2	0	0	0	0	0	5	5	0	6	0	0	0	0	0	0	5	0	1	0	0	0	0	0	0	0	0	0	0	0	2	29	0	0	0	0	0	0	0
	20150111	353	2015-01-11 03:53:00	0	0	0	0	0	0	0	0	1	0	0	0	0	0	6	0	1	0	1	0	0	0	0	0	5	0	0	0	0	0	1	0	0	0	0	0	0	0	0	3	0	0	0	0	2	0
	20150111	354	2015-01-11 03:54:00	0	0	0	0	0	0	0	0	5	0	0	0	0	2	0	0	0	0	1	0	0	11	0	0	3	3	0	0	0	0	0	0	0	0	0	0	0	0	0	1	0	0	0	0	2	0
	20150111	355	2015-01-11 03:55:00	0	0	0	2	0	0	0	0	1	0	0	0	0	4	0	0	0	0	3	0	0	12	0	0	0	0	0	0	0	0	0	0	0	0	0	0	0	0	0	1	0	0	0	0	0	0
	20150111	356	2015-01-11 03:56:00	0	0	0	0	0	0	0	1	5	0	0	0	1	0	0	0	1	0	1	0	0	0	0	0	0	0	0	0	0	0	0	0	7	0	0	0	0	0	0	3	0	0	0	0	0	0
	20150111	357	2015-01-11 03:57:00	0	0	0	0	0	0	0	0	0	0	0	0	1	0	0	0	2	0	0	0	0	0	0	0	0	0	0	0	0	0	0	0	2	0	0	1	0	0	0	2	0	0	0	0	0	0
	20150111	358	2015-01-11 03:58:00	0	0	0	0	0	0	0	0	0	0	0	0	2	0	0	0	0	0	2	0	0	0	0	0	2	0	0	0	0	0	0	0	0	0	0	0	0	0	0	0	0	0	0	0	0	0
	20150111	359	2015-01-11 03:59:00	0	0	0	0	0	0	0	0	0	0	0	0	1	3	0	0	0	0	1	0	0	0	0	0	0	0	0	0	0	0	0	0	0	0	0	0	0	0	0	2	0	0	0	0	0	0
	20150111	400	2015-01-11 04:00:00	0	0	0	0	0	0	0	0	0	0	0	0	1	3	0	0	0	0	3	0	0	1	0	0	0	0	0	0	0	0	0	0	0	0	0	0	0	0	0	2	0	0	0	0	0	0
	20150111	401	2015-01-11 04:01:00	0	0	0	0	0	0	0	0	0	0	0	0	0	2	0	0	0	0	2	0	0	0	0	0	0	0	0	4	0	0	0	0	9	0	0	0	0	0	0	0	0	0	0	0	0	0
	20150111	402	2015-01-11 04:02:00	0	0	0	0	0	0	0	0	0	0	0	2	0	0	0	0	0	0	2	0	0	0	0	0	0	0	0	0	0	0	0	0	3	0	0	0	0	0	0	2	0	0	0	0	0	0
	20150111	403	2015-01-11 04:03:00	0	0	0	0	0	0	0	0	0	0	0	0	0	0	0	0	0	0	2	0	0	0	0	0	0	1	0	0	0	1	0	0	16	0	0	0	0	0	0	7	0	0	0	0	0	0
	20150111	404	2015-01-11 04:04:00	0	0	0	0	0	0	0	0	0	0	0	2	2	2	0	0	0	0	0	0	0	0	0	0	0	0	0	0	0	0	0	0	1	0	0	0	0	0	0	3	0	0	0	0	0	0
	20150111	405	2015-01-11 04:05:00	0	0	0	0	0	0	0	0	0	0	0	0	0	0	0	0	0	0	0	0	0	0	0	3	0	0	0	0	0	0	1	0	2	0	0	0	0	0	0	0	0	0	0	0	0	0
	20150111	406	2015-01-11 04:06:00	0	0	0	0	0	0	0	0	0	0	0	2	2	0	0	0	0	0	0	0	0	0	0	2	0	2	0	0	0	0	0	0	5	0	0	0	0	2	0	2	0	0	0	0	0	0
	20150111	407	2015-01-11 04:07:00	0	0	0	0	0	0	0	0	0	0	0	0	0	0	0	0	0	0	1	0	0	0	0	0	0	0	0	0	0	0	0	0	0	0	1	0	0	0	0	4	0	0	0	0	0	0
	20150111	408	2015-01-11 04:08:00	0	0	0	0	0	0	0	0	0	0	0	0	0	0	0	0	0	0	0	0	0	0	0	0	0	0	0	0	0	0	1	0	7	0	0	0	0	0	0	27	0	0	0	0	0	0
	20150111	409	2015-01-11 04:09:00	0	4	0	1	0	0	0	0	0	0	0	0	1	0	0	0	0	0	0	0	0	0	0	3	0	0	0	0	0	1	3	0	0	0	0	0	0	0	0	2	0	0	0	0	0	0
	20150111	410	2015-01-11 04:10:00	0	0	6	0	0	0	0	0	0	0	0	0	0	0	0	0	0	0	0	0	0	0	0	1	0	0	0	0	0	0	2	0	0	0	0	0	0	0	0	0	0	0	0	0	0	0
	20150111	411	2015-01-11 04:11:00	0	2	2	1	0	0	0	0	0	0	0	0	0	0	0	0	0	0	0	0	0	1	0	0	0	0	0	0	0	0	0	0	14	0	0	0	0	0	0	3	0	0	0	0	0	0
	20150111	412	2015-01-11 04:12:00	0	0	2	1	0	0	0	0	0	0	0	0	0	0	0	0	0	0	0	0	0	1	0	6	0	0	0	0	0	0	1	0	2	0	0	0	0	0	0	2	0	0	0	0	0	0
	20150111	413	2015-01-11 04:13:00	0	0	0	0	0	0	0	0	0	1	1	0	0	0	0	0	0	0	0	0	0	0	0	0	0	0	0	0	0	0	0	0	8	0	0	0	0	0	0	2	0	0	0	0	0	0
	20150111	414	2015-01-11 04:14:00	0	0	0	3	0	0	0	0	0	0	2	0	0	0	0	0	0	0	0	0	0	0	0	0	0	0	0	0	0	0	0	0	2	0	0	0	0	0	0	1	0	0	0	0	0	0
	20150111	415	2015-01-11 04:15:00	0	0	1	0	0	0	3	0	0	3	0	0	1	1	0	0	0	0	0	0	0	0	0	0	0	0	0	2	0	0	0	0	0	0	0	0	0	0	0	1	0	0	0	0	0	0
	20150111	416	2015-01-11 04:16:00	0	0	3	0	4	0	0	0	1	0	0	0	2	5	0	0	0	0	0	0	0	5	0	4	0	0	0	2	0	0	0	0	0	0	0	0	0	0	0	0	0	0	0	0	0	0
	20150111	417	2015-01-11 04:17:00	0	0	2	0	0	0	0	0	0	0	0	0	1	2	0	0	0	0	0	0	0	2	0	0	0	0	0	0	0	0	0	0	0	0	0	0	0	0	0	0	0	0	0	0	0	0
	20150111	418	2015-01-11 04:18:00	0	0	0	0	5	0	0	0	3	0	0	0	0	0	0	0	0	0	0	0	0	2	0	6	0	0	0	0	0	0	0	0	0	0	0	0	0	0	0	0	0	2	0	0	0	0
	20150111	419	2015-01-11 04:19:00	0	0	0	0	0	0	0	0	0	0	0	0	0	0	0	0	0	0	0	0	0	0	0	0	0	0	0	0	0	0	0	0	0	0	0	0	0	0	0	0	0	0	0	0	0	0
	20150111	420	2015-01-11 04:20:00	0	0	0	0	0	0	0	0	2	0	0	0	0	4	0	0	0	0	0	0	0	0	0	1	0	0	0	0	0	0	0	0	0	0	0	0	0	0	0	0	0	0	0	0	0	0
	20150111	421	2015-01-11 04:21:00	0	0	0	0	0	0	0	0	2	0	0	0	0	0	0	0	0	0	0	0	0	0	0	4	0	0	0	0	0	0	0	0	0	0	0	0	0	0	0	0	0	0	0	0	0	0
	20150111	422	2015-01-11 04:22:00	0	0	0	0	0	0	0	0	0	1	0	0	0	5	0	0	0	0	0	0	0	1	0	1	0	0	0	0	0	0	0	0	0	0	1	1	0	0	0	0	0	0	0	0	0	0
	20150111	423	2015-01-11 04:23:00	0	0	0	0	0	0	0	0	0	0	0	0	0	2	0	0	0	0	0	0	0	0	0	1	0	0	0	0	0	0	0	0	0	0	1	0	0	0	0	0	0	0	0	0	0	0
	20150111	424	2015-01-11 04:24:00	0	0	0	0	4	1	0	0	0	0	0	0	0	0	0	0	0	0	0	0	0	0	1	1	0	0	0	0	0	0	0	0	0	0	0	0	0	0	0	0	0	0	0	2	0	0
	20150111	425	2015-01-11 04:25:00	0	0	0	0	1	2	0	0	0	0	0	0	0	0	0	0	0	0	0	0	0	0	0	7	0	0	0	0	0	0	0	0	0	0	2	0	0	0	0	0	0	0	1	2	0	0
	20150111	426	2015-01-11 04:26:00	0	0	0	0	0	0	0	0	0	0	0	0	0	0	8	0	0	0	0	0	0	0	0	0	0	0	0	0	0	0	0	0	0	0	1	0	0	0	0	0	0	0	0	1	0	0
	20150111	427	2015-01-11 04:27:00	0	0	0	0	0	1	0	0	0	0	0	0	0	0	2	0	0	0	0	0	0	0	0	5	0	0	0	0	0	0	0	0	0	0	1	0	0	0	0	0	0	0	0	0	2	0
	20150111	428	2015-01-11 04:28:00	0	0	0	0	0	1	0	0	0	0	0	0	4	0	2	0	0	0	0	0	0	0	1	0	0	0	0	0	0	0	0	0	0	0	5	0	0	0	0	0	0	0	0	0	3	1
	20150111	429	2015-01-11 04:29:00	0	2	0	0	0	0	0	0	0	0	0	0	2	3	2	0	0	0	0	0	0	0	0	0	0	0	0	0	0	0	0	0	0	0	1	0	0	0	0	0	0	0	0	0	3	1
	20150111	430	2015-01-11 04:30:00	0	1	0	0	0	0	0	0	3	0	0	0	0	0	0	0	0	0	0	0	0	0	0	0	0	0	0	0	0	0	0	0	0	0	0	0	0	0	0	0	0	0	0	0	3	1
	20150111	431	2015-01-11 04:31:00	0	0	0	0	0	0	0	0	4	0	0	0	0	0	0	0	0	0	0	0	0	0	0	0	0	0	0	0	0	0	0	0	0	0	1	0	0	1	0	0	0	0	0	0	2	0
	20150111	432	2015-01-11 04:32:00	0	2	1	0	0	6	0	0	2	0	0	0	0	0	0	0	0	0	0	0	0	0	0	0	0	0	0	0	0	0	0	0	0	0	0	0	0	1	0	0	0	0	0	0	1	0
	20150111	433	2015-01-11 04:33:00	0	0	1	0	0	0	0	0	0	0	0	0	0	3	0	0	0	0	0	0	0	0	0	0	0	0	0	0	0	0	0	0	0	0	0	0	0	0	0	0	0	0	0	2	6	2
	20150111	434	2015-01-11 04:34:00	0	0	0	0	0	4	0	0	0	3	0	0	0	3	0	0	0	0	0	0	0	0	0	0	0	0	0	0	0	0	0	0	0	0	0	0	0	0	0	0	0	0	0	0	1	2
	20150111	435	2015-01-11 04:35:00	0	0	0	0	0	0	0	0	0	3	0	0	0	0	0	0	0	0	1	3	0	0	0	0	0	0	0	0	0	0	0	0	0	0	0	0	2	0	0	0	0	0	0	2	0	3
	20150111	436	2015-01-11 04:36:00	0	0	0	1	0	3	0	0	0	0	0	0	2	2	0	0	0	0	0	0	0	0	0	0	0	0	0	0	0	0	0	0	0	0	0	0	13	0	0	0	0	0	0	0	6	0
	20150111	437	2015-01-11 04:37:00	0	0	0	0	0	0	0	0	0	0	0	0	0	4	0	0	0	0	0	1	0	0	0	0	0	0	0	0	0	1	0	0	0	0	0	0	0	0	0	0	0	0	0	0	2	2
	20150111	438	2015-01-11 04:38:00	0	0	0	0	0	1	1	0	0	0	0	0	0	2	0	0	0	0	0	1	0	0	0	0	0	0	0	0	0	3	0	0	0	0	0	0	0	8	0	0	0	0	0	0	2	0
	20150111	439	2015-01-11 04:39:00	0	0	0	0	0	0	2	0	0	0	0	0	0	2	0	0	0	0	0	0	0	0	4	0	0	0	0	0	1	2	0	0	0	0	0	0	0	5	0	0	0	0	0	0	2	0
	20150111	440	2015-01-11 04:40:00	0	0	0	0	0	0	0	0	0	0	0	0	0	2	0	0	0	0	0	0	0	0	9	0	0	0	0	0	0	0	0	0	0	0	0	1	0	0	0	0	0	1	0	0	8	0
	20150111	441	2015-01-11 04:41:00	0	0	0	1	0	0	0	0	0	0	0	0	1	4	0	0	0	0	0	3	0	0	0	0	0	0	0	0	0	7	2	0	0	0	0	0	0	0	0	0	7	1	0	0	2	0
	20150111	442	2015-01-11 04:42:00	0	0	0	0	0	0	0	0	1	0	0	0	0	4	0	0	0	0	0	0	0	0	0	0	0	0	0	0	3	7	1	0	0	0	0	0	0	0	0	0	0	0	0	0	6	0
	20150111	443	2015-01-11 04:43:00	0	0	0	1	0	0	0	0	0	0	0	0	4	2	0	0	0	0	0	0	0	0	0	0	0	0	0	0	0	0	1	0	0	0	0	0	0	0	0	0	5	0	0	0	2	0
	20150111	444	2015-01-11 04:44:00	0	0	0	0	0	0	0	0	4	0	0	0	0	4	0	0	0	0	0	0	0	0	0	0	0	0	0	0	0	1	2	0	0	0	0	0	0	0	0	0	2	0	0	0	2	0
	20150111	445	2015-01-11 04:45:00	0	0	0	1	0	0	0	0	3	0	0	0	0	2	0	0	0	0	0	0	0	0	0	0	0	0	0	0	0	1	0	0	0	0	0	0	0	0	0	0	0	0	0	0	0	0
	20150111	446	2015-01-11 04:46:00	0	0	0	2	0	0	0	0	0	0	0	0	0	0	0	0	0	0	0	0	0	0	0	0	0	0	0	0	0	0	0	0	0	0	0	0	0	0	0	0	0	0	0	0	3	0
	20150111	447	2015-01-11 04:47:00	0	0	0	0	1	0	2	0	0	0	0	0	0	4	0	0	0	0	0	0	0	0	0	0	0	0	0	0	0	0	0	0	0	0	0	15	0	0	0	0	0	1	4	0	3	0
	20150111	448	2015-01-11 04:48:00	0	0	0	0	3	1	0	0	3	0	0	0	0	4	0	0	0	0	0	0	0	0	0	0	0	0	0	0	0	0	0	0	0	0	0	6	0	0	0	0	0	0	1	0	0	0
	20150111	449	2015-01-11 04:49:00	0	0	0	0	0	2	0	0	2	0	0	0	0	3	0	0	0	0	0	0	0	0	0	0	0	0	0	0	3	0	0	0	0	0	0	0	0	0	0	0	0	0	0	0	0	0
	20150111	450	2015-01-11 04:50:00	0	0	0	0	0	0	3	0	2	0	0	0	0	2	0	0	0	0	0	0	0	0	0	0	0	0	0	0	0	0	0	0	0	0	0	0	0	0	1	0	0	0	0	0	5	1
	20150111	451	2015-01-11 04:51:00	0	0	0	0	0	0	1	0	10	0	0	0	0	2	0	0	0	0	0	0	0	0	0	0	0	0	0	0	0	1	0	0	0	0	0	0	0	0	1	0	0	0	0	0	0	0
	20150111	452	2015-01-11 04:52:00	0	0	0	0	0	0	0	0	0	0	0	0	0	4	0	0	0	0	0	0	0	1	0	0	0	0	0	0	0	0	0	0	0	0	0	0	0	0	1	0	0	0	0	0	1	0
	20150111	453	2015-01-11 04:53:00	0	0	0	9	0	0	0	0	0	4	0	0	0	2	0	0	0	0	0	0	0	0	0	0	0	0	0	0	0	0	0	0	0	0	0	0	0	0	0	0	0	0	0	0	4	0
	20150111	454	2015-01-11 04:54:00	0	0	0	0	0	0	0	0	0	0	0	0	0	4	0	0	0	0	0	0	0	0	0	0	0	0	0	0	0	0	0	0	0	0	0	0	0	0	0	0	0	0	0	0	2	0
	20150111	455	2015-01-11 04:55:00	0	0	0	0	0	0	0	0	0	3	0	0	0	2	0	0	0	0	0	1	0	0	0	0	0	0	0	0	0	0	0	0	0	0	0	0	0	0	0	0	0	0	0	0	0	0
	20150111	456	2015-01-11 04:56:00	0	0	0	0	0	0	0	0	0	3	0	0	0	3	0	0	0	0	0	2	0	0	0	0	0	0	0	0	0	0	0	0	0	0	0	0	0	0	0	0	0	0	0	0	0	0
	20150111	457	2015-01-11 04:57:00	0	0	0	0	0	0	0	0	0	15	0	0	0	4	0	0	0	0	0	0	0	0	0	0	0	0	0	0	0	1	0	0	0	0	0	0	0	0	4	0	0	0	0	0	0	0
	20150111	458	2015-01-11 04:58:00	0	0	0	0	0	0	0	0	5	1	0	0	0	3	0	0	0	0	0	1	0	0	0	0	0	0	0	4	0	0	0	0	0	0	0	0	0	0	2	0	0	0	0	0	0	0
	20150111	459	2015-01-11 04:59:00	0	0	0	1	0	0	0	0	1	1	0	0	0	4	0	0	0	0	0	1	0	1	0	0	0	0	0	2	0	0	0	0	0	0	0	0	0	0	4	0	0	0	0	0	0	0
	20150111	500	2015-01-11 05:00:00	0	0	0	1	3	0	0	0	2	2	0	0	1	4	0	0	0	0	0	0	0	0	0	0	0	0	0	0	0	0	0	0	0	0	0	0	0	0	0	0	0	0	0	0	0	0
	20150111	501	2015-01-11 05:01:00	0	0	0	0	0	0	1	0	0	2	0	0	1	2	0	0	0	0	0	0	0	0	0	0	0	0	0	0	0	0	0	0	0	0	0	0	0	0	0	0	0	0	0	0	0	0
	20150111	502	2015-01-11 05:02:00	0	0	0	0	0	0	0	0	0	4	0	0	0	2	0	0	0	0	0	0	0	0	0	0	0	0	0	0	0	0	0	0	0	0	0	0	0	0	0	0	0	0	0	0	0	0
	20150111	503	2015-01-11 05:03:00	0	0	0	0	0	0	0	0	0	0	0	0	0	2	0	0	0	0	0	0	0	0	0	0	0	0	0	2	0	0	0	0	0	0	0	0	0	0	0	0	0	0	1	3	0	0
	20150111	504	2015-01-11 05:04:00	0	0	0	0	0	0	0	0	0	2	0	0	0	2	0	0	0	0	0	0	0	1	0	0	0	0	0	0	0	0	0	0	0	0	0	0	0	0	0	0	0	0	0	0	0	0
	20150111	505	2015-01-11 05:05:00	0	0	0	0	0	0	3	2	5	1	0	0	0	2	0	0	0	0	0	0	0	0	0	0	0	0	0	0	0	0	0	0	0	0	0	0	0	0	0	0	0	0	0	0	0	0
	20150111	506	2015-01-11 05:06:00	0	0	0	0	0	0	3	1	0	3	0	0	0	1	0	0	0	0	0	0	0	1	0	0	0	0	0	0	0	0	0	0	0	0	0	0	0	1	0	0	0	0	0	5	1	0
	20150111	507	2015-01-11 05:07:00	0	0	0	0	0	0	0	0	0	3	0	0	0	3	0	0	0	0	0	0	0	0	0	0	0	0	0	0	0	0	0	0	0	0	0	0	0	3	0	0	0	0	0	0	0	0
	20150111	508	2015-01-11 05:08:00	0	0	0	0	0	0	0	0	0	0	0	0	0	3	0	0	0	0	0	0	0	0	0	0	0	0	0	0	0	0	1	0	0	0	0	0	0	1	0	0	0	0	0	0	0	0
	20150111	509	2015-01-11 05:09:00	0	0	0	0	0	0	0	0	0	0	0	0	0	3	0	0	0	0	0	0	0	0	0	0	0	0	0	0	0	0	13	0	0	0	0	0	0	5	0	0	0	0	0	0	0	0
	20150111	510	2015-01-11 05:10:00	0	0	0	0	0	0	0	0	0	0	0	0	0	3	0	0	0	0	0	0	0	4	0	0	0	0	0	0	0	0	1	0	0	0	0	0	0	3	0	0	0	0	0	0	0	0
	20150111	511	2015-01-11 05:11:00	0	0	0	0	0	0	0	1	0	0	0	0	0	0	0	0	0	0	0	0	0	0	0	0	0	0	0	2	1	0	0	0	0	0	0	0	0	0	0	0	0	0	0	0	0	0
	20150111	512	2015-01-11 05:12:00	0	0	0	0	0	0	0	0	0	0	0	0	0	5	0	0	0	0	0	6	0	0	0	0	0	0	0	2	0	0	0	0	0	0	0	0	0	0	0	0	0	0	0	0	0	0
	20150111	513	2015-01-11 05:13:00	0	0	0	0	0	0	0	0	0	1	0	0	0	0	0	0	0	0	0	0	0	0	0	0	0	0	0	3	0	0	0	0	0	0	0	0	0	0	0	0	0	0	0	0	1	0
	20150111	514	2015-01-11 05:14:00	0	0	0	0	0	0	0	1	0	0	0	0	0	1	0	0	0	0	0	0	0	0	0	0	0	0	0	0	0	0	0	0	0	0	0	0	0	0	0	0	0	0	0	0	1	0
	20150111	515	2015-01-11 05:15:00	0	0	0	0	0	0	0	0	0	0	0	0	0	1	0	0	0	0	0	0	0	0	0	0	0	0	0	5	0	0	0	0	0	0	0	0	0	0	0	0	0	0	0	0	0	1
	20150111	516	2015-01-11 05:16:00	0	0	0	0	0	0	0	0	0	0	0	0	0	5	0	0	0	0	0	0	0	2	0	0	0	0	0	1	0	1	0	0	0	0	1	0	0	0	0	0	0	0	0	0	0	2
	20150111	517	2015-01-11 05:17:00	0	0	0	0	0	0	0	2	0	0	0	0	0	2	0	0	0	0	0	0	0	0	0	9	0	0	0	3	0	0	0	0	0	0	0	1	0	0	0	0	0	0	0	0	0	1
	20150111	518	2015-01-11 05:18:00	0	0	0	0	0	0	1	0	0	0	0	0	0	2	0	0	0	0	0	0	0	0	0	2	0	0	0	3	0	0	0	0	0	0	0	1	0	0	0	0	9	0	0	0	0	0
	20150111	519	2015-01-11 05:19:00	0	0	0	0	0	0	4	3	0	0	0	0	2	3	0	0	0	0	0	0	0	0	0	0	0	0	0	0	0	0	0	0	0	0	2	7	0	0	0	0	0	0	0	2	0	0
	20150111	520	2015-01-11 05:20:00	0	0	0	0	0	0	0	5	0	0	0	0	3	2	0	0	0	0	0	0	0	0	0	7	0	0	0	0	0	0	0	0	0	0	3	11	0	0	0	0	0	0	0	0	0	1
	20150111	521	2015-01-11 05:21:00	0	0	0	0	0	0	0	0	0	0	0	0	0	2	0	0	0	0	0	0	0	0	0	4	0	0	0	0	0	0	0	0	0	0	1	5	0	0	0	0	0	0	0	0	0	0
	20150111	522	2015-01-11 05:22:00	0	0	0	0	0	0	0	0	0	0	0	0	0	5	0	0	0	0	0	0	0	0	0	3	0	0	0	0	0	0	0	0	0	0	2	0	0	0	0	0	0	0	0	0	0	0
	20150111	523	2015-01-11 05:23:00	0	4	0	0	0	0	0	0	0	0	0	0	0	4	0	0	0	0	0	0	0	0	0	0	0	0	0	0	0	0	0	0	0	0	6	1	0	0	0	0	0	0	0	0	0	0
	20150111	524	2015-01-11 05:24:00	0	0	0	0	0	0	0	0	0	0	0	0	0	2	0	0	0	0	0	0	0	0	0	6	0	0	0	0	0	1	0	0	0	0	5	4	0	0	0	0	0	0	0	0	0	0
	20150111	525	2015-01-11 05:25:00	0	0	0	0	0	0	0	0	0	0	0	0	0	0	0	0	0	0	0	0	0	0	0	0	0	0	0	5	0	0	0	0	0	0	11	2	0	0	0	0	0	0	0	0	0	0
	20150111	526	2015-01-11 05:26:00	0	0	0	0	0	0	0	0	0	0	0	0	0	0	0	0	0	0	0	0	0	0	0	5	0	0	0	2	0	0	0	0	0	0	0	4	0	0	0	0	0	0	0	0	0	0
	20150111	527	2015-01-11 05:27:00	0	1	0	0	0	0	0	4	0	2	0	0	0	0	0	0	0	0	0	0	0	0	0	0	0	0	0	0	0	0	0	0	0	0	1	4	0	0	0	0	0	0	0	0	0	0
	20150111	528	2015-01-11 05:28:00	0	0	0	0	0	0	0	2	0	0	0	0	0	2	0	0	0	0	0	0	0	0	0	0	0	0	0	0	0	0	0	2	0	0	5	2	0	0	0	0	0	0	0	0	0	0
	20150111	529	2015-01-11 05:29:00	0	1	0	0	0	0	1	0	0	0	0	0	0	5	0	0	0	0	0	0	0	0	0	0	0	0	0	0	0	0	0	1	0	0	0	5	0	0	0	1	0	0	0	0	0	0
	20150111	530	2015-01-11 05:30:00	0	0	0	0	0	0	2	0	0	0	0	0	0	4	0	0	0	0	0	0	0	1	0	3	0	0	0	0	0	0	0	0	0	0	0	1	0	0	0	3	0	0	0	1	0	0
	20150111	531	2015-01-11 05:31:00	0	0	0	0	0	0	1	0	0	0	0	0	0	4	0	0	0	0	0	0	0	1	0	0	0	0	0	0	0	0	0	2	0	0	2	7	0	0	0	1	0	0	0	2	0	0
	20150111	532	2015-01-11 05:32:00	0	1	0	4	0	0	0	0	0	0	0	0	0	4	0	0	0	0	0	0	0	0	0	2	0	0	0	0	0	0	0	0	0	0	2	3	0	0	0	2	0	0	0	3	1	0
	20150111	533	2015-01-11 05:33:00	0	0	0	1	0	0	0	0	0	0	0	0	0	4	0	0	0	0	0	0	0	0	0	2	0	0	0	0	0	0	0	0	0	0	2	6	0	0	0	2	0	0	0	0	0	0
	20150111	534	2015-01-11 05:34:00	0	2	0	2	0	0	2	0	0	0	0	0	2	0	10	0	0	0	0	0	0	2	0	0	0	0	0	0	0	0	0	0	0	0	2	0	0	0	0	0	0	0	0	0	0	0
	20150111	535	2015-01-11 05:35:00	0	1	0	0	0	0	0	0	0	0	0	0	2	0	3	0	0	0	0	0	0	0	0	0	4	0	0	0	0	0	0	0	0	0	3	0	0	0	0	3	0	0	0	0	0	0
	20150111	536	2015-01-11 05:36:00	0	5	0	0	0	0	0	0	0	0	0	0	0	0	0	0	0	0	0	0	0	0	0	4	0	0	0	0	0	0	0	0	0	0	4	1	0	0	0	0	0	0	0	0	0	0
	20150111	537	2015-01-11 05:37:00	0	1	0	0	0	0	0	0	0	0	0	0	0	0	6	0	0	0	0	0	0	0	0	2	0	0	0	0	0	0	0	0	0	0	0	0	0	0	0	0	0	0	0	0	0	0
	20150111	538	2015-01-11 05:38:00	0	1	0	0	0	0	0	0	0	0	0	0	0	0	0	0	0	0	0	0	0	0	0	3	0	0	0	0	0	0	0	0	0	0	0	3	0	0	0	0	0	0	0	0	0	0
	20150111	539	2015-01-11 05:39:00	0	0	0	0	0	0	0	0	0	0	0	0	0	0	0	0	0	0	0	0	0	0	0	3	0	0	0	0	0	0	0	0	0	0	0	2	0	0	0	0	0	0	4	0	0	0
	20150111	540	2015-01-11 05:40:00	0	0	0	0	0	0	0	0	0	0	0	0	6	0	0	0	0	0	0	0	0	0	0	2	0	0	0	0	0	0	0	0	0	0	0	2	0	0	0	0	0	0	0	0	0	0
	20150111	541	2015-01-11 05:41:00	0	0	0	0	0	0	0	0	0	0	0	0	0	0	0	0	0	0	0	0	0	0	0	0	0	0	0	0	0	0	0	2	0	0	1	0	0	0	0	0	0	0	1	0	0	0
	20150111	542	2015-01-11 05:42:00	0	0	0	0	0	0	0	0	0	2	0	0	0	0	2	0	6	0	0	0	0	0	0	0	0	0	0	0	0	0	0	1	0	0	0	0	0	0	0	0	0	0	0	0	0	0
	20150111	543	2015-01-11 05:43:00	0	0	0	0	0	0	0	0	0	0	0	0	0	0	2	0	1	0	0	0	0	0	0	2	0	0	0	0	0	0	0	0	0	0	0	1	0	1	0	2	0	0	0	0	0	0
	20150111	544	2015-01-11 05:44:00	0	0	0	0	0	0	0	0	0	1	0	0	0	0	4	0	0	0	0	0	0	0	0	1	0	0	0	0	0	0	0	0	0	0	0	0	0	1	0	1	0	0	0	0	3	0
	20150111	545	2015-01-11 05:45:00	0	0	0	0	0	0	3	0	0	1	0	0	0	0	0	0	0	0	0	0	7	0	0	1	0	0	0	0	0	0	0	0	0	0	3	0	0	0	0	1	0	0	0	0	3	0
	20150111	546	2015-01-11 05:46:00	0	0	0	0	0	0	0	0	0	1	0	0	0	0	0	0	0	0	0	0	0	0	0	0	0	0	0	0	0	0	0	0	0	0	1	0	0	0	0	0	0	0	0	0	0	0
	20150111	547	2015-01-11 05:47:00	0	0	0	0	0	0	0	0	0	2	0	0	0	0	0	0	16	0	0	0	0	0	0	0	0	0	0	0	0	0	0	0	0	0	1	2	0	1	0	0	0	0	0	0	0	0
	20150111	548	2015-01-11 05:48:00	0	0	0	0	0	0	2	0	0	1	0	0	0	0	0	0	16	0	0	0	1	1	0	1	1	0	0	0	0	0	0	0	0	0	1	0	0	2	0	0	0	0	0	0	0	0
	20150111	549	2015-01-11 05:49:00	0	0	0	0	0	0	2	0	0	1	0	0	0	0	0	0	1	0	0	0	4	1	0	1	1	0	0	0	0	0	0	0	0	0	0	0	0	0	0	0	0	0	0	0	0	0
	20150111	550	2015-01-11 05:50:00	0	0	0	1	0	0	0	0	0	0	0	0	0	0	0	0	3	0	0	0	0	3	0	5	4	0	0	0	0	2	0	0	0	0	0	0	0	0	0	0	0	0	0	0	0	0
	20150111	551	2015-01-11 05:51:00	0	0	0	0	0	0	2	0	0	0	0	0	0	0	0	0	0	0	0	0	0	0	0	1	2	0	0	0	0	1	0	0	0	0	4	0	0	0	0	0	0	0	0	0	0	0
	20150111	552	2015-01-11 05:52:00	0	0	0	1	0	0	1	0	0	0	0	0	0	0	0	0	0	0	0	0	0	0	0	1	0	0	0	0	0	0	0	0	0	0	1	0	0	0	0	0	0	0	0	0	0	0
	20150111	553	2015-01-11 05:53:00	0	0	0	5	0	0	0	0	0	0	0	0	0	0	0	0	0	0	0	0	0	0	0	0	0	0	0	0	0	0	0	0	0	0	0	0	0	0	0	0	0	0	0	0	0	0
	20150111	554	2015-01-11 05:54:00	0	0	0	3	0	0	1	0	0	0	0	0	0	0	0	0	0	0	0	0	0	0	0	1	0	0	0	0	0	0	0	0	0	0	0	0	0	0	0	0	0	0	0	0	0	0
	20150111	555	2015-01-11 05:55:00	0	0	0	2	0	0	0	0	0	0	0	0	0	0	0	0	0	0	0	0	0	0	0	2	0	0	0	0	0	0	0	0	0	0	0	0	0	0	0	0	0	0	0	0	0	0
	20150111	556	2015-01-11 05:56:00	0	0	0	0	0	0	0	0	0	0	0	0	0	4	2	0	0	0	0	0	0	0	0	1	1	0	0	0	5	0	0	0	0	0	1	0	0	0	0	0	0	0	0	0	0	0
	20150111	557	2015-01-11 05:57:00	0	0	0	2	0	0	0	0	0	0	0	0	0	0	4	0	0	0	0	0	0	0	0	1	2	0	0	0	0	0	0	0	0	0	0	0	0	0	0	0	0	0	0	0	0	0
	20150111	558	2015-01-11 05:58:00	0	0	0	1	0	0	0	0	0	0	0	0	0	0	0	0	0	0	0	0	1	0	0	3	0	0	0	0	0	0	0	0	0	0	1	0	0	0	0	0	0	0	0	0	0	0
	20150111	559	2015-01-11 05:59:00	0	0	0	0	0	0	0	0	0	0	0	0	0	0	0	0	1	0	0	0	1	0	0	0	0	0	0	0	0	0	0	0	0	0	5	3	0	0	0	0	0	0	0	0	0	0
	20150111	600	2015-01-11 06:00:00	0	0	0	0	0	0	0	0	0	0	0	0	0	0	0	0	0	0	3	0	0	0	0	0	0	0	0	0	0	0	0	0	0	0	38	0	0	2	0	0	0	0	0	0	0	0
	20150111	601	2015-01-11 06:01:00	0	0	0	0	0	0	0	0	0	0	0	0	0	0	0	0	10	0	0	0	0	0	0	0	0	0	0	0	0	0	0	0	0	0	2	0	0	2	0	0	0	0	0	0	0	0
	20150111	602	2015-01-11 06:02:00	0	0	0	0	0	0	0	0	0	0	0	0	0	0	0	0	0	0	0	0	0	0	0	0	0	0	0	0	0	0	0	0	0	0	0	3	0	0	0	0	0	0	0	0	0	0
	20150111	603	2015-01-11 06:03:00	0	0	0	0	0	0	0	0	0	0	0	0	0	0	0	0	0	0	0	0	0	0	0	2	0	0	0	0	1	0	0	0	0	0	1	2	0	0	0	0	0	0	0	0	0	0
	20150111	604	2015-01-11 06:04:00	0	0	0	3	0	0	0	0	0	0	0	0	0	0	0	0	0	0	0	0	0	0	0	3	0	0	0	0	0	0	0	0	0	0	0	2	0	0	0	0	0	0	0	0	0	0
	20150111	605	2015-01-11 06:05:00	0	0	0	2	0	0	0	0	0	0	0	0	0	0	0	0	0	0	0	0	1	0	0	0	0	0	0	0	1	0	0	0	0	0	0	11	0	0	0	0	0	0	0	0	0	0
	20150111	606	2015-01-11 06:06:00	0	0	0	2	0	0	0	0	0	0	0	0	0	0	1	0	2	0	0	0	3	0	0	3	0	0	0	0	0	0	0	0	0	0	0	3	0	0	1	0	0	0	0	0	1	0
	20150111	607	2015-01-11 06:07:00	0	0	0	0	0	0	0	0	0	1	0	0	1	0	0	0	0	0	0	0	0	0	0	0	0	0	0	0	0	0	0	0	0	0	0	0	0	0	0	0	0	0	0	0	0	0
	20150111	608	2015-01-11 06:08:00	0	0	0	0	0	0	0	0	0	1	0	0	2	0	0	0	0	0	0	0	0	0	0	0	0	0	0	0	5	0	0	0	0	0	0	0	0	0	0	0	0	0	0	0	0	0
	20150111	609	2015-01-11 06:09:00	0	0	0	0	0	0	0	0	0	0	0	0	1	0	0	1	0	0	0	0	0	1	0	3	0	1	0	0	2	0	0	0	0	0	0	0	0	0	0	0	0	0	0	0	0	0
	20150111	610	2015-01-11 06:10:00	0	0	0	0	0	0	0	0	0	0	0	0	0	0	0	1	0	0	0	0	0	2	0	0	0	2	0	0	0	0	0	0	0	0	0	0	0	0	0	0	0	0	0	0	0	0
	20150111	611	2015-01-11 06:11:00	0	0	0	0	0	0	0	0	0	0	0	0	0	0	0	0	0	0	0	0	0	0	0	0	0	6	0	0	0	0	0	0	0	0	4	3	0	0	0	0	0	0	0	0	0	0
	20150111	612	2015-01-11 06:12:00	0	0	0	0	0	0	0	0	0	0	1	0	0	0	0	0	0	0	0	0	0	0	0	0	2	0	0	0	0	16	0	0	0	0	2	0	0	0	0	0	0	0	0	0	0	0
	20150111	613	2015-01-11 06:13:00	0	0	0	0	0	0	0	0	0	0	4	0	0	0	1	5	0	0	0	0	0	0	0	0	0	3	0	0	0	0	0	0	0	0	0	0	0	0	0	0	0	0	0	0	0	0
	20150111	614	2015-01-11 06:14:00	0	0	0	0	0	0	0	0	0	0	1	0	0	0	0	0	0	0	0	0	0	0	0	0	0	1	0	0	0	0	0	0	0	0	0	2	0	0	0	0	0	0	0	0	0	0
	20150111	615	2015-01-11 06:15:00	0	0	0	0	0	0	0	0	0	0	0	0	0	0	0	0	0	0	0	0	0	0	0	0	0	1	0	0	8	0	0	2	0	0	0	6	0	0	0	0	0	0	0	0	0	0
	20150111	616	2015-01-11 06:16:00	0	6	0	0	0	0	0	1	7	0	0	0	0	0	0	0	0	0	0	0	0	0	0	0	0	0	0	0	0	0	0	2	0	0	0	1	0	0	0	0	0	0	0	0	0	0
	20150111	617	2015-01-11 06:17:00	0	4	0	2	0	0	0	1	2	0	0	0	0	0	6	0	0	0	0	0	0	0	0	0	0	2	0	0	0	0	0	0	0	0	0	0	0	0	0	0	0	0	0	0	0	0
	20150111	618	2015-01-11 06:18:00	0	0	0	2	0	0	0	0	2	0	2	0	0	0	0	0	0	0	0	0	0	0	0	0	0	1	0	0	1	0	0	0	0	0	0	0	0	0	0	0	0	0	0	0	2	0
	20150111	619	2015-01-11 06:19:00	0	0	0	0	0	0	0	0	0	0	0	0	0	0	0	0	0	0	0	0	0	0	0	0	0	0	0	0	3	0	0	0	0	0	0	2	0	0	0	0	0	0	0	0	1	0
	20150111	620	2015-01-11 06:20:00	0	1	0	1	0	0	0	0	0	0	0	0	0	0	0	0	0	0	0	0	0	0	0	0	0	0	0	0	0	0	0	0	0	0	0	2	0	0	0	0	0	0	0	0	4	0
	20150111	621	2015-01-11 06:21:00	0	0	0	2	0	0	0	0	0	0	0	0	0	0	2	0	0	0	0	0	0	0	0	0	0	1	0	0	0	0	0	0	0	0	0	0	0	0	0	0	0	0	0	0	2	0
	20150111	622	2015-01-11 06:22:00	0	1	0	1	0	0	0	1	2	0	0	0	0	0	0	0	0	0	0	0	2	0	0	0	0	0	0	0	2	0	0	2	0	0	2	0	0	0	0	0	0	0	0	0	1	0
	20150111	623	2015-01-11 06:23:00	0	0	0	0	0	0	0	1	0	0	0	0	0	4	0	0	0	0	0	0	0	0	0	0	0	2	0	0	1	0	0	0	0	0	2	1	0	0	0	0	0	0	0	0	6	0
	20150111	624	2015-01-11 06:24:00	0	2	0	0	0	0	0	0	0	0	0	0	0	0	0	0	0	0	0	0	5	0	0	0	0	0	0	0	0	0	0	3	0	0	1	0	0	0	0	0	0	0	1	0	3	0
	20150111	625	2015-01-11 06:25:00	0	3	0	0	0	0	0	2	2	0	5	0	0	0	0	0	0	0	0	0	0	0	0	0	0	0	0	0	0	0	0	1	0	0	5	0	0	0	0	0	0	0	0	0	1	0
	20150111	626	2015-01-11 06:26:00	0	0	0	0	0	0	0	4	0	0	1	0	0	0	0	0	0	0	2	0	0	0	0	0	0	0	0	0	0	0	0	0	0	0	0	0	0	0	0	0	0	0	0	0	0	0
	20150111	627	2015-01-11 06:27:00	0	0	0	0	0	0	0	0	0	0	0	0	0	0	0	0	0	0	0	0	0	0	0	0	0	0	0	0	0	0	0	0	0	0	0	0	0	2	0	0	0	0	0	0	0	0
	20150111	628	2015-01-11 06:28:00	0	0	0	0	0	0	0	0	0	0	0	0	0	0	0	0	0	0	0	0	0	0	0	0	0	0	0	0	0	0	0	0	0	0	0	0	0	0	0	0	0	0	0	0	0	0
	20150111	629	2015-01-11 06:29:00	0	0	0	0	0	0	0	0	0	0	0	0	0	0	0	0	0	0	0	0	0	0	0	0	0	0	0	0	0	0	0	0	0	0	0	0	0	0	0	0	0	0	0	0	0	0
	20150111	630	2015-01-11 06:30:00	0	0	0	0	0	0	0	0	0	0	0	0	0	0	0	0	0	0	0	0	0	0	0	0	0	0	0	0	0	0	0	3	0	0	0	0	0	0	0	0	0	0	0	0	0	0
	20150111	631	2015-01-11 06:31:00	0	0	0	2	0	0	0	0	1	0	0	0	0	0	0	0	0	0	0	0	0	0	0	0	0	0	0	0	0	0	0	0	0	0	0	0	0	0	0	0	0	0	0	0	0	0
	20150111	632	2015-01-11 06:32:00	0	0	0	0	0	0	0	0	12	0	0	0	0	0	1	0	0	0	0	0	0	0	0	0	0	0	0	0	0	0	0	0	0	0	0	0	0	0	0	0	0	0	0	0	2	0
	20150111	633	2015-01-11 06:33:00	0	0	0	0	0	0	0	0	27	0	0	0	0	0	0	0	0	0	0	0	0	0	0	0	0	0	0	0	0	0	0	0	0	0	0	0	0	0	0	0	0	0	0	0	0	0
	20150111	634	2015-01-11 06:34:00	0	0	0	1	0	0	0	0	14	0	0	0	3	0	1	0	0	0	0	0	0	0	0	0	0	0	0	0	0	0	0	0	0	0	0	0	0	0	0	0	0	0	0	0	0	0
	20150111	635	2015-01-11 06:35:00	0	0	0	2	0	0	0	0	0	0	4	0	1	0	0	0	0	0	0	0	0	1	0	0	0	1	0	0	0	0	0	0	0	0	0	0	0	0	0	0	0	0	0	0	0	0
	20150111	636	2015-01-11 06:36:00	0	0	0	0	0	0	0	2	0	0	3	0	1	0	0	0	0	0	0	0	0	0	0	0	0	5	0	0	0	0	0	0	0	0	0	0	0	0	0	0	0	0	0	0	0	0
	20150111	637	2015-01-11 06:37:00	0	0	0	1	0	0	0	0	6	0	0	0	0	0	3	0	0	0	0	0	0	1	0	0	0	5	0	0	0	0	0	0	0	0	0	0	0	0	0	0	0	0	0	0	0	0
	20150111	638	2015-01-11 06:38:00	0	0	2	0	2	0	0	0	1	0	0	0	2	0	0	0	0	0	0	0	0	0	0	0	0	0	0	0	0	6	0	0	0	0	0	0	0	0	0	1	0	0	0	0	0	0
	20150111	639	2015-01-11 06:39:00	0	0	7	0	6	0	0	2	0	0	0	0	0	0	0	0	0	0	0	0	0	1	0	0	1	0	0	0	0	3	0	0	0	0	0	0	0	4	0	1	0	0	0	0	0	0
	20150111	640	2015-01-11 06:40:00	0	0	3	0	2	0	0	0	1	0	0	0	0	0	0	0	0	0	0	0	0	0	0	0	0	0	0	0	0	2	0	0	0	0	0	0	0	0	0	5	0	0	0	0	0	0
	20150111	641	2015-01-11 06:41:00	0	0	2	0	3	0	0	1	0	0	0	0	0	0	0	0	0	0	0	0	0	1	0	0	0	0	0	0	0	3	0	0	0	0	0	0	0	0	3	0	0	0	0	0	0	0
	20150111	642	2015-01-11 06:42:00	0	0	0	0	3	0	0	1	0	0	2	0	0	0	0	0	0	0	0	0	0	0	0	0	0	0	0	0	0	1	0	0	0	0	0	0	0	0	0	0	0	0	0	0	0	0
	20150111	643	2015-01-11 06:43:00	0	0	0	0	0	0	0	2	0	0	0	0	0	0	1	0	0	0	0	0	0	0	0	0	0	0	0	0	0	7	0	0	0	0	0	0	0	0	3	2	0	0	0	0	0	0
	20150111	644	2015-01-11 06:44:00	0	0	2	0	0	0	0	0	0	0	0	0	0	0	0	0	0	0	0	0	0	0	0	0	1	0	0	0	0	2	1	0	0	0	0	0	0	0	4	2	0	0	0	0	0	0
	20150111	645	2015-01-11 06:45:00	0	0	0	0	0	0	0	2	0	0	0	0	0	0	2	0	0	0	0	0	0	0	0	0	3	0	0	0	0	1	5	0	0	0	0	0	0	5	3	6	0	0	0	0	0	0
	20150111	646	2015-01-11 06:46:00	0	0	0	0	0	0	1	1	0	0	0	0	0	0	6	0	0	0	0	0	0	0	0	0	3	0	0	0	0	20	0	0	0	0	0	0	0	0	1	0	0	0	0	0	0	0
	20150111	647	2015-01-11 06:47:00	0	0	0	0	0	0	3	2	0	0	4	0	0	0	25	0	0	0	0	0	0	0	0	0	0	0	0	0	0	0	0	0	0	0	0	0	0	0	7	3	0	0	0	0	0	0
	20150111	648	2015-01-11 06:48:00	0	0	0	0	0	1	0	2	0	0	2	0	2	2	3	0	0	0	0	0	0	0	0	0	0	1	0	0	0	2	0	0	0	0	0	0	0	0	5	1	0	0	0	0	0	0
	20150111	649	2015-01-11 06:49:00	0	0	2	0	0	0	0	2	0	1	0	0	0	1	12	0	0	0	0	0	0	0	0	0	0	1	0	0	0	0	0	0	0	0	0	0	0	0	0	2	0	0	0	0	0	0
	20150111	650	2015-01-11 06:50:00	0	0	5	0	1	4	0	1	1	0	1	0	4	3	2	0	0	0	0	0	0	0	0	0	0	1	0	0	0	2	0	0	0	0	0	0	0	0	3	1	0	0	0	2	0	0
	20150111	651	2015-01-11 06:51:00	0	0	1	0	1	0	1	2	2	3	2	0	5	3	1	0	2	0	1	0	0	1	0	0	0	0	0	0	0	0	0	0	0	0	0	0	0	0	4	1	0	0	0	2	0	0
	20150111	652	2015-01-11 06:52:00	0	0	1	0	3	0	1	0	0	0	0	0	1	0	0	0	3	0	4	0	0	1	0	0	0	0	0	0	0	0	0	0	0	0	0	0	0	0	7	0	0	0	0	0	0	0
	20150111	653	2015-01-11 06:53:00	0	0	2	0	7	0	2	2	0	0	0	0	4	0	0	0	0	0	0	0	0	5	0	0	0	0	0	0	0	0	0	0	0	0	0	0	0	0	0	2	0	0	0	0	0	0
	20150111	654	2015-01-11 06:54:00	0	0	0	0	0	0	2	0	0	2	0	0	3	0	0	0	0	0	0	0	0	6	0	0	0	2	0	0	0	1	0	0	0	0	0	0	0	1	0	0	0	2	0	0	1	0
	20150111	655	2015-01-11 06:55:00	0	0	0	0	0	0	0	0	0	0	0	0	0	4	0	0	0	0	0	0	0	0	0	0	0	0	0	4	0	2	0	0	0	0	0	0	0	5	1	2	0	0	0	0	0	0
	20150111	656	2015-01-11 06:56:00	0	0	0	0	0	0	0	8	0	0	4	0	2	0	0	0	0	0	1	0	0	0	0	0	0	0	0	0	0	0	0	0	0	0	0	0	0	0	3	2	0	0	1	0	0	0
	20150111	657	2015-01-11 06:57:00	0	0	2	0	2	2	0	1	0	0	0	0	0	0	1	0	0	0	1	0	0	0	0	0	0	0	0	0	0	1	0	0	0	0	0	0	0	0	0	2	0	0	0	0	0	0
	20150111	658	2015-01-11 06:58:00	0	0	0	0	10	0	0	2	0	0	0	0	0	0	0	0	0	0	0	0	0	0	0	0	0	0	0	3	0	1	0	0	0	0	0	0	0	0	0	0	0	0	0	2	0	3
	20150111	659	2015-01-11 06:59:00	0	0	0	0	2	0	0	2	0	0	0	0	0	0	0	0	0	0	0	0	0	0	0	0	0	3	0	0	0	1	0	0	0	0	0	0	0	0	3	2	0	0	0	0	0	1
	20150111	700	2015-01-11 07:00:00	0	1	0	0	0	1	0	0	0	0	0	0	3	0	0	0	2	0	0	0	0	0	0	0	0	1	0	1	0	1	0	0	0	0	1	0	0	0	1	0	0	0	0	0	0	0
	20150111	701	2015-01-11 07:01:00	0	2	0	0	0	1	2	3	0	0	0	0	0	0	1	0	10	0	3	0	0	0	0	0	0	0	0	1	0	1	0	0	3	0	1	0	0	0	2	2	0	0	0	0	0	0
	20150111	702	2015-01-11 07:02:00	0	1	0	0	1	0	3	2	0	0	0	0	0	0	0	0	0	0	19	3	0	0	0	0	0	1	0	1	0	1	0	0	6	0	3	0	0	0	2	2	0	0	0	0	0	1
	20150111	703	2015-01-11 07:03:00	0	0	0	0	0	0	1	2	0	0	0	0	2	1	1	0	0	0	3	2	0	0	0	0	0	0	0	3	0	2	0	0	0	0	0	0	0	0	2	2	0	0	0	0	0	3
	20150111	704	2015-01-11 07:04:00	0	2	0	0	3	0	0	2	0	0	0	0	4	5	0	0	0	0	2	0	0	0	0	0	0	0	0	3	0	0	0	0	2	0	3	0	0	0	15	0	3	0	0	0	0	3
	20150111	705	2015-01-11 07:05:00	0	2	0	0	1	0	0	0	0	1	0	0	3	7	0	0	0	0	2	2	0	0	0	0	0	5	0	3	0	5	0	0	0	0	3	3	0	0	2	4	0	0	0	0	0	0
	20150111	706	2015-01-11 07:06:00	0	0	0	0	3	0	0	0	2	2	0	0	0	2	0	2	2	0	2	1	0	0	0	0	0	1	0	2	0	4	0	0	0	0	2	0	0	0	3	0	0	2	0	0	10	0
	20150111	707	2015-01-11 07:07:00	0	0	0	0	0	0	0	2	0	2	0	0	0	0	0	1	0	0	0	1	0	0	0	0	0	0	0	0	0	2	0	0	0	0	0	0	0	0	1	0	4	0	0	0	4	2
	20150111	708	2015-01-11 07:08:00	0	0	0	0	0	0	0	0	0	4	0	0	0	2	1	0	5	0	4	0	0	0	0	0	0	2	0	5	0	1	0	0	3	0	2	1	0	0	1	0	0	0	0	0	3	0
	20150111	709	2015-01-11 07:09:00	0	1	0	0	0	0	0	2	0	0	3	0	0	2	0	0	1	0	2	0	0	2	0	0	0	1	0	2	0	1	0	3	6	0	0	0	0	0	2	3	0	0	0	0	0	0
	20150111	710	2015-01-11 07:10:00	0	0	0	0	0	0	0	0	1	2	2	0	0	5	0	0	0	0	4	0	0	1	0	0	0	1	0	3	0	2	3	0	2	0	0	0	0	0	2	0	0	2	0	0	4	0
	20150111	711	2015-01-11 07:11:00	0	3	0	0	3	0	0	0	2	3	2	0	1	4	1	0	2	0	2	0	0	0	0	0	0	2	0	2	0	2	1	0	0	0	0	0	0	0	2	2	0	7	0	0	2	0
	20150111	712	2015-01-11 07:12:00	0	0	0	0	1	1	0	4	1	2	0	0	2	2	0	0	2	0	1	0	0	0	0	0	0	3	0	2	0	1	0	0	0	0	0	3	0	0	0	2	0	0	0	0	2	0
	20150111	713	2015-01-11 07:13:00	0	0	0	0	4	0	0	0	0	3	2	0	4	2	0	1	6	0	2	0	0	0	0	0	0	0	0	0	0	0	0	0	0	0	1	0	0	0	9	2	2	0	0	0	3	0
	20150111	714	2015-01-11 07:14:00	0	1	0	0	0	3	0	2	0	3	0	0	0	2	0	4	0	0	0	0	0	0	0	0	0	3	0	4	0	2	1	0	0	0	1	1	0	0	0	4	5	4	0	0	0	4
	20150111	715	2015-01-11 07:15:00	0	5	0	0	0	0	0	4	0	3	2	0	2	3	0	1	0	0	1	0	0	3	0	0	0	4	0	0	0	2	1	0	0	0	0	6	0	0	0	0	0	0	0	0	1	3
	20150111	716	2015-01-11 07:16:00	0	0	0	0	0	0	0	1	0	0	2	0	2	2	0	0	0	0	2	0	0	0	0	0	0	0	0	1	0	2	0	0	0	0	0	2	0	0	2	2	0	2	0	0	3	2
	20150111	717	2015-01-11 07:17:00	0	0	3	0	1	0	0	2	0	0	0	0	0	1	0	0	0	0	0	0	0	2	0	0	0	2	0	3	0	1	0	0	2	0	0	0	0	0	1	0	0	0	0	0	1	3
	20150111	718	2015-01-11 07:18:00	0	4	0	0	1	0	1	1	2	0	2	0	1	3	0	2	0	0	1	0	0	0	0	1	0	0	0	1	0	1	0	0	2	0	0	0	0	0	0	2	0	0	0	0	4	0
	20150111	719	2015-01-11 07:19:00	0	1	2	0	0	0	1	1	5	0	0	0	7	1	1	0	0	0	1	1	0	2	0	2	0	1	0	2	0	2	0	3	6	0	0	0	0	0	8	2	0	0	0	0	1	5
	20150111	720	2015-01-11 07:20:00	0	3	0	0	0	0	0	2	0	0	0	0	13	2	6	0	0	0	0	2	0	0	0	1	0	1	0	0	0	0	0	0	2	0	2	0	0	0	4	0	0	1	0	0	1	0
	20150111	721	2015-01-11 07:21:00	0	1	0	0	0	0	0	0	0	0	1	0	3	4	7	0	0	0	0	0	0	0	0	0	0	2	0	0	0	9	0	0	0	0	2	0	0	0	0	0	0	5	0	0	4	0
	20150111	722	2015-01-11 07:22:00	0	0	0	0	0	0	0	0	0	0	1	0	3	2	0	0	2	0	0	0	0	0	0	4	0	0	0	0	0	1	0	0	0	0	0	5	1	0	3	2	0	0	0	3	0	2
	20150111	723	2015-01-11 07:23:00	0	0	0	0	0	0	1	0	0	0	0	0	3	1	0	0	1	0	2	3	0	0	0	0	0	1	0	0	1	0	0	0	4	0	0	3	3	0	2	1	0	0	0	2	0	0
	20150111	724	2015-01-11 07:24:00	0	0	0	0	0	0	1	1	0	0	0	0	6	3	0	3	1	0	1	1	0	0	0	2	0	1	0	0	4	2	0	0	6	0	0	11	0	3	1	3	0	0	0	0	3	0
	20150111	725	2015-01-11 07:25:00	0	0	0	1	0	0	0	1	0	0	0	0	1	2	0	0	0	0	0	7	0	0	0	1	0	0	0	5	3	0	0	0	11	0	3	0	0	4	2	0	0	0	0	0	2	0
	20150111	726	2015-01-11 07:26:00	0	0	2	1	0	0	0	0	0	0	0	0	2	2	7	2	0	0	3	0	0	0	0	4	0	3	0	0	0	1	0	1	5	0	2	0	0	0	1	2	4	0	0	0	4	0
	20150111	727	2015-01-11 07:27:00	0	0	0	0	0	0	0	1	0	1	0	0	0	3	0	1	1	0	2	0	0	0	0	2	0	0	0	1	0	1	0	1	1	0	0	0	0	2	2	0	0	2	0	0	1	0
	20150111	728	2015-01-11 07:28:00	0	0	5	2	0	0	0	1	0	2	0	0	2	3	0	0	4	0	2	0	0	1	0	2	0	3	0	3	0	0	0	0	1	0	0	0	0	1	4	4	0	1	0	1	5	0
	20150111	729	2015-01-11 07:29:00	0	0	1	0	0	0	0	2	0	2	2	0	5	2	0	0	0	0	0	0	0	1	0	2	0	0	0	1	0	2	0	0	6	0	0	4	0	1	0	2	0	0	0	5	1	0
	20150111	730	2015-01-11 07:30:00	0	0	0	0	0	0	0	3	0	0	5	0	2	3	0	0	0	0	2	0	0	1	0	1	0	0	0	3	0	1	0	0	0	0	2	1	0	0	2	4	0	0	0	0	9	0
	20150111	731	2015-01-11 07:31:00	0	0	2	0	0	0	2	0	0	1	0	0	3	2	2	0	3	0	2	0	0	0	0	0	0	0	0	2	0	1	0	0	0	0	2	28	5	0	2	2	0	0	0	0	4	0
	20150111	732	2015-01-11 07:32:00	0	0	0	0	0	0	1	0	4	1	0	0	1	2	9	2	2	0	1	0	0	0	0	2	0	2	0	0	0	1	0	0	6	0	2	0	0	0	2	0	0	1	0	2	2	0
	20150111	733	2015-01-11 07:33:00	0	2	0	3	0	0	0	0	1	3	4	0	5	3	4	0	0	0	1	0	0	0	2	0	4	1	0	2	0	1	0	0	3	0	1	16	0	0	3	0	0	2	0	0	0	1
	20150111	734	2015-01-11 07:34:00	0	2	4	4	0	1	1	2	1	2	0	0	0	2	6	0	0	0	2	0	0	0	2	2	3	2	0	4	0	1	0	0	0	0	2	15	3	4	1	2	0	0	0	1	2	2
	20150111	735	2015-01-11 07:35:00	0	2	0	1	0	0	1	2	0	2	0	0	0	1	0	3	0	0	2	2	0	0	0	2	0	3	0	0	5	1	0	0	3	0	1	0	0	2	1	0	0	0	0	1	1	2
	20150111	736	2015-01-11 07:36:00	0	0	0	3	0	0	0	0	0	3	2	0	1	3	0	0	0	0	0	0	0	0	0	0	0	1	0	3	1	2	0	0	0	0	3	0	0	0	0	1	0	3	0	3	2	1
	20150111	737	2015-01-11 07:37:00	0	0	0	0	0	0	0	0	0	3	0	0	1	3	0	0	0	0	2	0	0	0	3	0	0	1	0	1	0	0	0	0	0	0	1	4	0	1	2	3	0	1	0	0	3	0
	20150111	738	2015-01-11 07:38:00	0	2	2	1	0	0	0	0	0	3	0	0	0	2	0	0	3	0	2	0	0	1	16	1	0	0	0	2	0	2	0	0	2	0	0	0	0	0	1	2	0	3	0	0	4	0
	20150111	739	2015-01-11 07:39:00	0	0	2	14	0	0	2	0	0	5	0	0	0	17	0	0	0	0	2	0	0	0	0	3	0	3	0	2	0	3	0	0	0	0	0	0	0	1	1	2	0	0	0	0	5	2
	20150111	740	2015-01-11 07:40:00	0	0	1	2	0	0	0	0	0	2	3	0	0	6	0	0	0	0	2	2	0	0	0	2	3	2	0	2	1	0	0	2	0	0	0	0	0	2	2	3	0	0	0	0	2	4
	20150111	741	2015-01-11 07:41:00	0	0	3	0	0	0	2	2	3	2	0	0	0	3	0	0	4	0	2	0	0	0	0	3	6	1	0	2	2	2	0	1	0	0	0	0	0	2	2	2	0	7	0	0	7	0
	20150111	742	2015-01-11 07:42:00	0	0	0	4	0	2	3	1	2	2	0	0	0	4	0	0	0	0	0	0	0	0	0	0	0	0	0	0	1	2	0	1	0	0	0	2	0	2	2	2	0	6	0	2	23	0
	20150111	743	2015-01-11 07:43:00	0	0	0	1	0	0	2	0	0	2	2	0	4	2	0	2	0	0	2	1	0	0	0	2	0	2	0	0	3	2	0	2	2	0	0	0	0	4	4	0	0	0	2	0	3	0
	20150111	744	2015-01-11 07:44:00	0	2	0	1	0	5	2	2	0	2	2	1	5	1	0	0	1	0	3	1	0	0	0	0	0	0	0	0	0	0	0	0	0	0	0	0	0	0	0	2	0	0	0	2	0	0
	20150111	745	2015-01-11 07:45:00	0	1	0	0	0	0	2	2	0	2	5	3	0	1	0	2	3	0	1	0	0	0	0	0	0	0	0	0	0	0	0	2	0	0	1	0	0	3	0	2	0	1	0	0	0	0
	20150111	746	2015-01-11 07:46:00	0	0	0	0	0	0	0	0	0	0	0	0	3	2	0	2	2	0	2	0	0	0	0	2	0	3	0	0	0	0	0	0	3	0	0	0	0	0	2	2	0	1	1	2	0	0
	20150111	747	2015-01-11 07:47:00	0	0	0	0	0	0	2	1	0	1	2	0	0	2	2	1	0	0	2	0	0	0	0	0	0	0	0	0	0	2	0	0	0	0	2	0	0	0	2	2	0	0	0	0	0	0
	20150111	748	2015-01-11 07:48:00	0	0	0	0	0	0	0	2	0	1	2	0	0	0	6	1	0	0	2	0	0	0	0	2	0	1	0	0	0	2	0	0	0	0	7	0	0	0	0	0	0	0	0	1	0	0
	20150111	749	2015-01-11 07:49:00	0	0	2	0	0	0	0	1	0	0	0	0	0	0	2	2	0	0	2	0	0	1	0	0	0	2	0	0	0	1	0	0	0	0	3	0	0	0	2	0	0	0	0	1	0	0
	20150111	750	2015-01-11 07:50:00	0	0	2	1	0	0	2	0	1	0	2	2	2	3	2	0	0	0	2	0	0	1	2	1	0	2	0	0	1	2	0	0	1	0	4	0	0	0	3	0	0	0	4	0	3	0
	20150111	751	2015-01-11 07:51:00	0	0	0	3	0	0	1	1	3	0	0	0	5	3	3	0	0	0	3	2	0	2	11	2	0	3	0	4	2	2	0	1	1	0	5	0	0	0	2	0	0	0	1	0	3	0
	20150111	752	2015-01-11 07:52:00	0	0	0	2	0	0	1	2	0	0	2	0	3	3	5	1	0	0	0	0	0	0	1	4	0	1	0	2	1	2	0	2	1	0	3	0	0	0	2	0	0	0	0	0	0	0
	20150111	753	2015-01-11 07:53:00	0	0	2	2	1	0	0	2	0	0	4	0	0	3	6	1	0	0	2	2	1	1	1	0	0	2	0	2	1	1	4	2	1	0	4	0	0	0	2	0	0	0	4	4	3	0
	20150111	754	2015-01-11 07:54:00	0	0	5	2	4	0	0	3	2	0	2	0	0	2	8	2	1	0	2	0	1	0	0	2	0	1	0	0	1	1	0	0	3	0	5	0	0	1	2	1	0	0	1	1	2	0
	20150111	755	2015-01-11 07:55:00	0	0	0	0	2	0	0	2	1	0	2	0	3	2	0	1	3	0	2	0	1	1	0	1	0	1	0	4	1	0	0	0	0	0	6	0	2	3	0	3	0	0	0	2	1	0
	20150111	756	2015-01-11 07:56:00	0	0	2	0	2	0	5	0	9	0	2	0	2	3	2	1	3	0	0	1	0	1	0	1	0	0	0	2	0	2	0	0	3	0	3	0	4	0	1	2	2	0	0	0	1	0
	20150111	757	2015-01-11 07:57:00	0	0	2	0	2	0	0	1	1	1	3	0	0	13	4	0	2	0	0	1	0	0	0	0	0	0	0	3	0	1	0	4	1	0	1	0	0	0	1	4	7	0	0	0	4	0
	20150111	758	2015-01-11 07:58:00	0	0	0	0	6	0	0	2	2	3	4	0	0	2	0	0	3	0	0	0	4	0	0	1	0	1	0	1	2	3	0	0	4	0	1	0	3	0	4	0	0	0	4	0	0	0
	20150111	759	2015-01-11 07:59:00	0	0	4	0	3	0	2	0	8	1	2	0	0	2	0	0	0	0	3	0	4	0	0	1	0	1	0	4	0	2	0	0	3	0	3	0	2	0	5	3	0	4	5	2	0	0
	20150111	800	2015-01-11 08:00:00	0	0	2	0	3	0	3	0	1	0	0	0	0	0	6	0	0	0	1	0	3	0	0	2	0	1	0	0	0	0	0	0	0	0	1	0	4	0	0	3	5	0	0	2	0	1
	20150111	801	2015-01-11 08:01:00	0	0	2	0	3	1	3	2	1	2	2	0	0	0	34	0	0	0	2	2	0	0	0	1	0	1	0	0	2	1	0	2	0	0	2	0	0	0	2	2	0	0	0	1	0	2
	20150111	802	2015-01-11 08:02:00	0	0	2	0	3	3	1	0	5	4	2	2	2	4	11	1	2	0	2	0	0	0	0	6	0	0	0	2	0	1	0	0	2	0	3	0	0	3	0	2	0	4	6	1	0	2
	20150111	803	2015-01-11 08:03:00	0	0	7	0	2	0	0	2	2	1	2	2	0	2	0	2	2	0	2	0	0	0	0	0	0	2	0	2	0	1	0	0	0	0	1	0	0	2	2	0	0	0	3	4	2	2
	20150111	804	2015-01-11 08:04:00	0	0	6	0	0	0	2	0	0	1	2	0	0	2	4	2	2	0	2	0	0	0	0	2	0	2	2	2	0	1	0	1	3	0	2	0	0	0	3	3	0	0	0	2	2	1
	20150111	805	2015-01-11 08:05:00	0	0	3	0	2	0	0	2	9	2	2	1	0	3	0	0	3	0	1	2	0	0	0	1	0	2	0	3	0	0	0	1	0	0	0	0	0	0	1	2	0	0	0	0	1	2
	20150111	806	2015-01-11 08:06:00	0	0	1	0	2	0	2	1	6	3	2	2	0	1	1	0	3	0	3	0	0	0	0	1	0	0	0	2	0	2	0	2	4	0	0	0	0	0	0	1	0	0	0	4	0	1
	20150111	807	2015-01-11 08:07:00	0	0	2	0	2	2	0	2	1	2	0	2	0	0	2	1	2	0	0	0	0	1	0	2	0	2	0	2	1	2	0	0	5	0	2	0	1	0	3	0	0	3	0	0	2	0
	20150111	808	2015-01-11 08:08:00	0	0	2	0	2	1	0	0	3	0	4	0	0	4	2	1	8	0	0	2	8	1	0	0	0	0	0	2	1	0	1	1	0	0	3	0	1	0	0	0	0	0	0	0	2	1
	20150111	809	2015-01-11 08:09:00	0	0	3	0	0	0	0	0	0	1	2	0	0	2	1	1	18	0	2	0	0	3	0	0	0	0	0	10	0	0	5	2	0	0	4	0	0	0	2	2	0	0	0	0	0	3
	20150111	810	2015-01-11 08:10:00	0	0	2	0	2	0	0	0	0	3	5	0	0	1	1	1	0	0	0	0	0	0	0	0	0	2	0	11	1	2	3	1	2	0	0	0	0	0	0	1	0	0	0	0	0	3
	20150111	811	2015-01-11 08:11:00	0	0	2	0	2	0	2	2	3	3	3	0	0	2	1	0	2	0	2	0	0	0	3	2	0	2	1	1	1	1	0	1	5	0	1	0	0	0	3	1	0	0	0	0	0	2
	20150111	812	2015-01-11 08:12:00	0	0	1	0	2	0	0	0	0	2	3	3	0	4	1	2	3	0	0	0	0	1	2	0	0	1	0	4	2	1	0	0	0	0	0	0	0	0	1	0	0	0	4	0	0	3
	20150111	813	2015-01-11 08:13:00	0	0	2	0	2	1	2	3	0	3	0	0	0	0	0	0	2	0	3	0	0	0	3	3	0	1	0	1	2	0	0	0	3	0	1	0	0	0	0	2	0	10	0	0	0	2
	20150111	814	2015-01-11 08:14:00	0	0	4	0	2	2	1	0	0	0	0	0	0	2	12	2	0	0	3	0	0	0	3	0	0	0	0	0	0	4	0	2	1	0	1	0	0	0	4	2	8	0	0	0	0	3
	20150111	815	2015-01-11 08:15:00	0	0	0	0	2	0	2	2	0	2	2	0	0	2	2	2	2	0	3	0	1	1	0	0	0	2	0	0	4	0	0	2	0	0	0	0	0	0	0	1	0	0	0	0	3	3
	20150111	816	2015-01-11 08:16:00	0	0	4	2	0	0	1	1	0	5	0	0	4	2	2	0	0	0	1	0	1	0	0	2	0	2	0	2	3	0	0	3	5	0	0	0	0	0	0	2	0	1	0	0	2	2
	20150111	817	2015-01-11 08:17:00	0	0	2	3	3	0	2	1	0	2	6	2	4	6	2	2	0	0	2	0	0	2	0	2	0	2	0	3	2	2	0	2	0	0	0	0	0	0	0	4	0	7	0	0	18	0
	20150111	818	2015-01-11 08:18:00	0	0	2	2	1	0	0	0	0	0	0	0	3	0	2	1	0	0	0	0	0	0	0	0	0	0	0	0	0	1	0	1	3	0	1	0	0	3	0	0	0	7	0	0	6	0
	20150111	819	2015-01-11 08:19:00	0	0	0	0	4	0	0	1	2	2	0	0	0	2	0	2	0	0	2	0	10	0	1	0	0	0	0	3	2	1	0	4	0	0	3	0	0	3	0	2	0	4	0	0	4	0
	20150111	820	2015-01-11 08:20:00	0	0	0	0	0	0	3	1	1	2	2	0	0	2	0	1	0	0	1	0	4	0	0	2	0	0	0	5	2	2	3	2	1	0	2	3	0	0	0	2	0	0	0	0	6	3
	20150111	821	2015-01-11 08:21:00	0	3	3	0	3	1	1	0	1	2	0	0	0	1	1	0	0	0	1	0	0	0	2	2	0	2	0	2	2	2	0	3	4	0	1	0	0	0	0	0	0	0	0	0	2	3
	20150111	822	2015-01-11 08:22:00	0	2	1	2	3	1	2	0	0	1	0	2	0	2	1	3	0	0	0	0	0	0	0	2	0	1	0	2	0	0	0	1	3	0	0	0	0	0	0	1	1	1	0	0	4	1
	20150111	823	2015-01-11 08:23:00	0	0	1	0	0	3	1	2	0	2	2	1	0	3	3	1	0	0	0	0	0	0	0	0	0	2	0	3	0	0	3	3	3	0	0	10	0	2	0	2	1	2	0	0	4	1
	20150111	824	2015-01-11 08:24:00	0	0	2	0	0	1	2	0	0	8	0	0	0	4	0	1	0	0	2	0	0	0	0	4	0	1	0	2	0	2	3	3	1	0	0	22	0	0	0	2	10	0	0	0	6	2
	20150111	825	2015-01-11 08:25:00	0	0	1	0	0	2	0	0	0	2	0	0	2	0	0	2	0	0	2	0	0	0	0	0	0	1	0	2	3	5	0	0	0	0	0	0	0	0	0	2	7	2	0	0	1	18
	20150111	826	2015-01-11 08:26:00	0	0	1	0	0	2	0	0	1	2	4	0	4	4	0	2	0	0	2	0	0	0	0	2	0	3	5	2	0	0	1	0	0	0	0	3	0	4	0	2	5	0	1	0	0	0
	20150111	827	2015-01-11 08:27:00	0	0	3	0	0	0	1	0	0	2	2	0	0	3	0	1	0	0	2	0	0	0	0	1	0	2	0	2	0	1	1	2	0	0	1	2	0	0	0	2	6	0	0	2	2	0
	20150111	828	2015-01-11 08:28:00	0	0	2	0	0	2	14	0	0	4	2	1	1	3	0	8	0	0	2	0	3	0	0	1	0	2	0	2	0	1	3	1	7	0	0	0	0	0	0	0	0	0	1	4	3	4
	20150111	829	2015-01-11 08:29:00	0	0	0	0	2	0	2	0	0	3	4	3	1	2	0	2	0	0	2	1	0	0	0	3	0	0	0	4	1	2	0	2	2	0	20	0	0	0	0	4	0	0	0	0	2	3
	20150111	830	2015-01-11 08:30:00	0	0	2	0	3	0	0	0	0	1	4	3	2	0	0	2	0	0	2	2	3	1	0	3	0	1	0	0	2	0	0	3	2	0	2	4	0	0	0	2	0	4	0	3	4	2
	20150111	831	2015-01-11 08:31:00	0	2	2	0	2	0	0	2	0	1	0	0	1	1	0	2	5	0	0	1	1	1	0	0	0	4	0	3	1	2	0	2	3	0	3	0	0	0	0	1	0	0	0	0	1	0
	20150111	832	2015-01-11 08:32:00	0	5	2	0	4	0	0	2	0	1	0	0	0	1	0	0	0	0	0	0	11	0	0	2	0	0	0	2	2	0	0	1	1	0	4	3	0	0	0	0	0	0	0	1	1	2
	20150111	833	2015-01-11 08:33:00	0	2	1	0	2	0	0	0	5	3	0	0	4	0	0	0	0	0	0	0	0	0	0	1	0	0	0	0	2	2	0	1	0	0	2	5	0	0	0	0	0	0	0	3	2	2
	20150111	834	2015-01-11 08:34:00	0	1	4	0	3	1	0	2	1	3	0	0	1	4	0	0	0	0	2	0	0	0	0	2	0	2	0	0	1	2	0	0	1	0	2	5	0	0	0	1	0	0	0	0	3	3
	20150111	835	2015-01-11 08:35:00	0	2	2	0	0	2	0	0	0	1	0	1	0	3	0	0	3	0	0	0	1	0	0	1	0	4	0	0	3	0	0	3	2	0	4	3	0	0	0	1	0	0	0	2	1	1
	20150111	836	2015-01-11 08:36:00	0	0	2	0	2	0	0	0	0	2	2	1	0	2	0	2	9	0	2	0	3	2	0	1	0	2	0	2	2	4	0	1	4	0	2	7	0	0	0	3	0	1	0	0	0	2
	20150111	837	2015-01-11 08:37:00	0	0	2	0	4	0	0	4	2	1	2	0	0	3	0	1	6	0	2	1	4	0	0	4	1	2	6	0	2	1	0	1	2	0	1	1	0	0	0	0	0	13	0	2	0	2
	20150111	838	2015-01-11 08:38:00	0	0	3	0	2	1	0	0	1	1	0	2	0	2	0	1	2	0	0	1	0	0	0	0	3	3	0	6	1	1	0	3	0	0	0	0	0	0	0	3	0	4	0	0	0	2
	20150111	839	2015-01-11 08:39:00	0	0	6	0	2	1	2	2	0	2	0	2	0	2	0	0	4	0	2	8	1	0	0	2	0	0	0	2	2	1	0	1	0	0	0	0	0	0	0	2	0	1	0	0	3	0
	20150111	840	2015-01-11 08:40:00	0	0	2	0	4	1	0	2	0	2	0	3	1	4	1	2	2	0	0	0	2	0	0	1	0	1	0	1	2	5	0	1	0	0	0	0	0	0	0	2	0	0	0	3	4	0
	20150111	841	2015-01-11 08:41:00	0	0	4	0	2	2	3	2	0	1	0	0	3	2	0	2	0	0	2	2	2	0	0	2	0	1	0	1	3	2	0	2	0	0	0	2	0	0	0	2	0	0	0	0	1	0
	20150111	842	2015-01-11 08:42:00	0	0	2	0	0	0	0	0	0	2	2	0	1	1	1	1	0	0	2	2	0	0	0	1	4	2	0	2	0	2	0	2	3	0	0	0	0	0	0	2	0	0	0	6	2	0
	20150111	843	2015-01-11 08:43:00	0	0	2	0	3	5	2	3	0	3	2	0	0	1	2	3	0	0	0	0	0	0	0	1	6	2	0	2	2	0	0	0	12	0	0	0	0	0	0	2	0	2	0	3	3	0
	20150111	844	2015-01-11 08:44:00	0	0	3	0	1	0	5	0	0	4	0	0	1	0	1	2	1	0	2	2	2	2	0	2	2	1	0	2	4	2	0	1	0	0	0	1	0	0	0	2	0	0	0	2	0	0
	20150111	845	2015-01-11 08:45:00	0	1	1	0	0	2	1	0	0	2	2	0	0	0	1	0	3	0	0	0	0	1	0	0	0	1	0	2	2	0	0	1	0	0	2	8	0	0	0	0	0	7	0	2	0	0
	20150111	846	2015-01-11 08:46:00	0	5	2	0	4	0	0	0	0	1	2	3	0	0	2	2	0	0	0	0	0	0	0	0	0	1	0	1	0	3	0	2	3	0	4	14	0	0	0	0	0	0	0	0	0	0
	20150111	847	2015-01-11 08:47:00	0	0	2	0	0	0	0	0	0	2	2	0	0	0	0	3	0	0	0	2	2	0	0	2	3	1	0	14	2	1	0	2	3	0	1	1	0	0	0	2	0	0	0	0	0	0
	20150111	848	2015-01-11 08:48:00	0	2	2	0	3	0	0	0	0	3	2	0	0	0	3	3	0	0	1	0	4	0	0	3	0	0	0	3	2	3	0	1	0	0	3	0	0	0	0	2	0	1	0	0	0	0
	20150111	849	2015-01-11 08:49:00	0	1	0	0	3	0	0	2	0	0	3	0	0	0	1	2	0	0	3	0	0	0	0	0	1	0	0	2	1	5	0	2	3	0	3	0	0	0	0	3	0	1	0	0	0	0
	20150111	850	2015-01-11 08:50:00	0	4	4	0	2	1	0	0	0	4	4	0	0	0	3	2	0	0	2	0	3	0	0	0	3	2	0	0	1	2	0	1	3	0	1	0	0	2	0	0	0	0	0	0	0	0
	20150111	851	2015-01-11 08:51:00	0	0	1	0	3	2	0	0	0	6	2	0	0	0	3	2	0	0	2	0	3	0	0	1	2	1	0	2	1	0	0	0	3	0	0	0	3	0	0	0	0	0	0	0	0	0
	20150111	852	2015-01-11 08:52:00	0	0	1	0	2	0	0	3	0	1	3	0	0	0	8	1	0	0	2	0	0	0	0	1	1	1	0	2	1	0	0	0	4	0	0	3	0	2	0	0	0	2	0	2	0	0
	20150111	853	2015-01-11 08:53:00	0	0	3	0	3	0	0	0	1	3	1	0	1	0	1	2	0	0	0	0	0	0	0	2	0	2	0	3	2	2	0	2	0	0	3	3	0	0	0	0	0	0	0	0	0	0
	20150111	854	2015-01-11 08:54:00	0	0	1	0	2	2	0	0	1	2	4	0	3	0	2	0	0	0	0	0	0	0	0	0	2	0	0	1	0	0	0	0	0	0	2	3	3	0	0	2	0	0	0	2	0	0
	20150111	855	2015-01-11 08:55:00	0	0	2	0	2	0	0	0	1	2	2	0	0	0	3	2	1	0	2	2	0	0	0	2	0	4	0	4	2	1	0	0	0	0	2	1	0	1	0	2	0	7	0	0	0	0
	20150111	856	2015-01-11 08:56:00	0	0	2	0	2	0	2	0	2	2	0	0	0	0	2	1	1	0	0	0	2	0	0	0	2	0	0	0	2	1	0	0	3	0	1	0	0	0	0	0	0	1	0	0	0	0
	20150111	857	2015-01-11 08:57:00	0	0	2	0	4	2	3	0	2	1	1	0	5	0	2	1	0	0	0	1	3	0	0	0	0	0	0	0	1	4	0	0	0	0	0	0	0	0	0	0	0	2	0	2	0	0
	20150111	858	2015-01-11 08:58:00	0	3	1	0	2	1	4	0	1	1	4	0	3	0	0	1	0	0	0	1	7	2	0	0	0	0	0	2	1	1	0	2	0	0	0	0	0	2	0	0	0	0	0	0	0	0
	20150111	859	2015-01-11 08:59:00	0	3	4	0	2	0	2	0	0	2	2	0	3	0	2	3	0	0	2	1	7	0	0	2	0	3	0	0	0	0	0	0	4	0	3	0	0	0	0	0	0	0	0	3	0	1
	20150111	900	2015-01-11 09:00:00	0	0	9	0	0	0	0	0	0	3	2	0	0	0	5	1	0	0	2	2	3	0	0	0	0	0	0	0	2	2	0	2	2	0	2	0	0	3	0	0	0	3	0	0	0	1
	20150111	901	2015-01-11 09:01:00	1	0	2	2	0	0	0	2	1	3	0	0	0	0	2	1	0	0	0	0	0	0	2	2	3	3	0	0	0	0	1	1	0	0	2	0	0	0	0	0	0	0	0	0	0	0
	20150111	902	2015-01-11 09:02:00	1	0	0	5	3	0	0	2	1	0	0	0	0	0	3	0	0	0	0	2	3	0	1	2	0	0	0	0	2	0	0	0	0	0	0	0	0	0	0	0	6	0	0	0	0	0
	20150111	903	2015-01-11 09:03:00	1	0	2	2	0	0	0	0	0	0	0	0	0	0	1	0	0	0	2	0	0	0	0	0	0	0	0	0	0	0	0	0	3	0	0	0	0	0	0	0	1	0	0	0	0	0
	20150111	904	2015-01-11 09:04:00	1	0	2	4	0	0	0	0	2	0	0	0	0	0	1	0	0	0	2	0	0	0	0	2	0	0	0	0	2	2	0	0	0	0	0	0	0	0	0	0	0	0	0	0	0	0
	20150111	905	2015-01-11 09:05:00	1	0	2	4	0	1	27	0	2	0	0	0	0	0	2	0	0	0	2	0	0	0	0	0	0	0	0	0	0	2	0	0	2	0	0	0	0	0	2	0	0	1	0	0	0	0
	20150111	906	2015-01-11 09:06:00	1	0	0	2	0	2	2	2	0	0	0	0	0	0	0	0	0	0	2	0	0	0	0	1	0	0	0	0	2	1	0	0	1	0	0	0	0	0	0	0	0	1	0	0	0	0
	20150111	907	2015-01-11 09:07:00	1	0	2	2	0	0	18	0	0	0	2	2	0	0	0	2	0	0	3	0	0	0	0	1	0	0	0	0	0	1	0	0	4	0	0	0	0	0	2	0	0	0	2	0	0	0
	20150111	908	2015-01-11 09:08:00	1	0	0	3	0	0	0	0	0	0	0	2	0	0	3	1	0	0	3	0	0	0	0	2	0	0	0	0	2	0	0	0	3	0	0	0	0	0	2	0	0	0	0	0	0	0
	20150111	909	2015-01-11 09:09:00	1	0	0	1	0	2	5	0	0	0	0	3	0	0	0	1	0	8	0	0	0	0	3	0	0	0	0	0	1	2	0	0	0	0	0	0	0	0	0	0	2	4	5	0	0	0
	20150111	910	2015-01-11 09:10:00	1	0	0	3	0	0	1	4	1	0	3	0	0	0	7	1	0	0	2	0	0	0	2	2	0	0	0	0	1	2	0	0	0	0	3	0	0	0	0	0	12	0	0	0	0	1
	20150111	911	2015-01-11 09:11:00	1	0	0	2	0	12	3	2	2	0	0	0	0	0	0	3	0	1	2	0	0	0	0	1	0	0	0	0	1	8	0	0	0	0	0	0	0	0	0	0	0	0	0	0	0	3
	20150111	912	2015-01-11 09:12:00	1	0	0	1	0	17	0	0	0	0	0	2	0	0	2	3	0	2	3	0	0	0	0	1	0	0	0	0	0	4	0	0	1	0	0	0	0	0	1	0	0	2	0	0	0	1
	20150111	913	2015-01-11 09:13:00	1	0	2	1	0	0	0	0	3	0	0	0	0	0	1	0	0	0	3	0	0	0	0	0	0	0	0	0	1	0	4	0	1	0	0	1	0	0	1	0	0	0	0	0	0	3
	20150111	914	2015-01-11 09:14:00	1	0	2	0	0	1	3	0	0	0	3	0	0	0	3	3	0	0	2	2	0	0	0	2	0	0	0	0	1	6	0	0	6	0	0	0	5	0	0	0	0	0	0	0	0	0
	20150111	915	2015-01-11 09:15:00	1	0	3	1	0	1	0	0	0	0	0	2	0	0	2	0	0	0	1	2	0	1	0	0	0	0	0	0	0	1	0	0	0	0	0	0	0	0	0	0	0	2	0	0	0	3
	20150111	916	2015-01-11 09:16:00	1	0	2	3	0	2	2	0	1	0	1	0	0	0	1	1	0	0	1	0	0	1	0	2	0	0	0	0	1	0	0	0	0	0	4	0	0	0	2	0	0	0	0	0	0	1
	20150111	917	2015-01-11 09:17:00	1	0	1	2	0	0	0	0	2	0	2	1	0	0	1	1	0	0	1	2	0	0	0	0	0	0	0	0	0	1	0	0	0	0	1	0	0	0	3	0	0	2	0	0	0	1
	20150111	918	2015-01-11 09:18:00	1	0	0	0	0	4	2	0	2	0	21	1	0	0	2	2	0	0	1	1	0	0	0	2	0	0	0	0	0	1	1	0	2	0	4	0	0	0	3	0	0	0	1	0	0	0
	20150111	919	2015-01-11 09:19:00	1	0	2	3	0	1	0	0	4	0	0	2	0	0	2	0	0	0	2	0	0	0	0	0	0	0	0	0	4	0	6	3	1	0	0	0	5	0	3	0	0	0	1	0	0	4
	20150111	920	2015-01-11 09:20:00	1	0	2	3	0	5	2	1	3	0	0	3	0	0	4	2	0	0	2	0	0	0	0	2	0	0	0	0	1	0	0	0	1	0	0	0	0	0	1	0	0	2	3	0	0	25
	20150111	921	2015-01-11 09:21:00	1	2	1	4	0	1	0	0	2	0	5	1	0	0	0	2	0	0	1	0	1	4	0	0	0	0	0	2	2	0	0	0	0	0	0	0	0	0	1	0	0	0	0	0	0	11
	20150111	922	2015-01-11 09:22:00	1	2	1	2	0	0	0	1	2	0	0	1	0	0	3	0	0	0	0	0	2	0	0	1	0	0	0	2	2	0	0	0	0	0	0	0	0	0	2	0	0	0	0	0	0	0
	20150111	923	2015-01-11 09:23:00	1	2	0	0	0	2	1	0	0	0	0	0	0	0	0	0	0	1	1	0	0	0	0	1	0	4	0	0	1	0	0	0	2	0	0	0	0	0	0	0	0	1	0	0	0	0
	20150111	924	2015-01-11 09:24:00	1	6	0	2	0	0	2	0	2	0	0	0	0	0	2	3	0	0	0	0	0	0	0	2	0	0	0	1	2	0	6	0	1	0	6	0	0	0	0	0	0	9	0	0	0	0
	20150111	925	2015-01-11 09:25:00	1	6	0	0	0	0	0	3	1	0	0	0	0	0	2	0	0	3	3	1	0	0	0	0	0	0	0	3	0	0	0	0	2	0	9	0	0	0	4	0	1	1	0	0	0	0
	20150111	926	2015-01-11 09:26:00	1	3	0	1	0	0	1	0	1	1	0	1	0	0	3	1	0	0	1	1	0	0	0	1	0	0	0	0	2	0	0	2	0	0	0	0	0	0	0	0	10	0	1	0	0	2
	20150111	927	2015-01-11 09:27:00	1	1	0	3	0	1	1	1	0	3	0	1	0	0	4	1	0	0	3	2	0	0	0	1	0	0	0	2	0	0	0	0	0	0	0	0	0	0	2	0	1	0	0	0	0	0
	20150111	928	2015-01-11 09:28:00	1	2	0	2	0	1	0	1	0	0	0	1	0	4	1	17	0	0	1	2	0	0	0	3	0	0	0	4	0	0	0	12	0	0	0	0	8	0	0	0	0	2	0	0	0	0
	20150111	929	2015-01-11 09:29:00	1	0	0	3	0	0	0	0	0	1	0	2	0	0	0	2	0	0	0	0	0	0	0	0	0	0	0	0	1	0	0	0	2	0	3	0	1	0	2	0	0	0	0	0	1	0
	20150111	930	2015-01-11 09:30:00	1	1	0	2	0	0	0	2	0	2	2	0	0	1	0	2	0	0	2	0	0	1	0	2	0	0	0	0	0	0	0	0	0	0	3	0	0	0	2	0	0	4	3	0	6	0
	20150111	931	2015-01-11 09:31:00	1	1	0	2	0	0	0	0	1	4	0	0	0	4	2	2	0	0	2	2	3	1	0	3	0	0	0	0	1	0	0	0	0	0	0	0	0	0	4	0	0	0	0	0	2	2
	20150111	932	2015-01-11 09:32:00	1	0	0	2	0	0	0	2	3	2	0	2	0	6	2	0	0	0	0	0	0	1	0	1	0	0	0	2	2	0	0	2	2	0	0	1	0	0	0	0	0	0	0	0	1	2
	20150111	933	2015-01-11 09:33:00	1	2	0	0	0	0	0	3	1	2	0	0	0	0	2	0	0	0	0	0	0	1	0	0	0	0	0	2	6	0	0	2	1	0	0	2	0	6	0	0	0	0	0	0	1	2
	20150111	934	2015-01-11 09:34:00	1	3	0	0	0	0	0	0	2	1	0	0	0	0	0	0	0	0	2	0	0	0	0	0	0	0	0	0	0	0	0	0	1	0	1	2	0	0	2	0	3	0	0	2	2	2
	20150111	935	2015-01-11 09:35:00	1	1	0	0	0	0	0	0	2	1	0	0	0	0	3	2	0	0	2	0	0	1	0	2	0	0	0	2	9	0	0	0	3	0	2	0	0	0	2	0	1	0	0	0	2	2
	20150111	936	2015-01-11 09:36:00	1	3	0	0	0	0	2	0	2	0	7	1	0	3	3	0	0	0	1	0	0	1	0	0	0	0	0	3	0	0	1	1	0	0	0	0	1	0	0	0	3	1	0	0	5	0
	20150111	937	2015-01-11 09:37:00	1	0	0	2	0	1	0	0	0	0	1	1	0	2	0	8	0	0	1	0	4	1	0	0	1	0	0	2	1	0	0	3	1	0	0	0	1	0	1	0	0	1	0	0	3	1
	20150111	938	2015-01-11 09:38:00	1	4	0	3	0	1	1	0	0	0	1	0	0	0	6	2	0	0	0	0	0	1	0	2	1	0	0	0	1	0	0	2	3	0	0	0	3	0	3	0	0	0	0	0	1	2
	20150111	939	2015-01-11 09:39:00	1	1	0	1	0	4	7	0	0	0	2	0	5	0	2	1	0	0	1	2	10	0	1	2	1	0	0	2	0	1	0	2	3	0	0	0	0	0	2	0	0	1	0	0	6	3
	20150111	940	2015-01-11 09:40:00	1	2	0	1	0	1	0	0	0	2	3	0	3	0	0	5	0	0	1	2	1	0	1	0	0	0	0	2	1	0	0	2	3	0	2	0	0	0	0	0	0	1	0	2	0	1
	20150111	941	2015-01-11 09:41:00	1	0	0	1	0	1	1	0	1	2	1	1	1	0	0	2	0	1	2	0	2	0	2	1	0	0	0	2	2	2	0	0	0	0	0	1	0	0	0	0	0	0	0	3	0	2
	20150111	942	2015-01-11 09:42:00	1	5	1	2	0	1	1	0	1	5	5	2	1	0	0	2	4	5	1	1	0	0	2	1	0	0	0	2	2	0	0	2	0	0	0	2	0	0	1	0	0	0	0	1	0	1
	20150111	943	2015-01-11 09:43:00	1	11	3	0	0	0	0	1	0	3	1	1	0	0	2	0	3	1	1	1	0	0	2	0	0	0	0	2	0	0	10	4	0	0	0	0	0	0	3	0	0	0	0	1	0	3
	20150111	944	2015-01-11 09:44:00	1	4	10	0	0	0	2	1	0	1	5	1	2	0	2	0	0	9	0	0	0	1	1	0	0	0	0	0	2	0	1	2	0	0	2	0	1	0	0	0	0	0	0	0	0	1
	20150111	945	2015-01-11 09:45:00	1	3	3	2	1	1	0	0	0	0	4	0	0	3	2	0	2	29	0	0	0	1	1	2	0	0	0	2	2	0	0	3	1	0	1	1	3	3	0	0	0	0	0	0	6	0
	20150111	946	2015-01-11 09:46:00	1	2	4	0	2	1	0	0	3	2	10	0	0	0	2	0	0	5	2	0	0	0	0	0	0	0	0	0	1	0	0	2	3	0	3	1	3	0	1	0	0	0	0	1	17	0
	20150111	947	2015-01-11 09:47:00	1	0	0	2	0	0	0	0	0	2	0	2	1	0	4	0	0	4	0	2	0	1	0	0	0	0	0	0	0	0	0	2	2	0	2	0	0	0	1	0	0	2	0	1	2	0
	20150111	948	2015-01-11 09:48:00	1	0	2	2	0	0	0	1	0	0	2	0	0	0	0	2	0	1	1	0	0	1	0	0	0	0	0	2	0	0	0	0	3	0	5	1	0	0	2	0	0	1	0	0	3	0
	20150111	949	2015-01-11 09:49:00	1	0	3	1	0	0	0	1	0	3	2	2	0	0	0	2	0	4	0	4	0	0	0	2	0	0	0	3	0	1	1	0	2	0	0	23	0	0	1	0	0	1	0	5	2	0
	20150111	950	2015-01-11 09:50:00	1	0	2	1	0	2	0	2	0	0	3	1	0	0	2	2	0	5	2	0	0	0	0	2	0	0	0	0	2	0	1	1	0	0	2	5	0	0	1	0	0	4	0	0	6	2
	20150111	951	2015-01-11 09:51:00	1	0	2	2	0	1	0	0	0	2	3	0	0	2	2	3	0	0	2	0	0	0	0	1	0	0	0	3	2	0	0	1	0	0	0	1	0	0	2	0	0	1	0	1	2	1
	20150111	952	2015-01-11 09:52:00	1	0	2	0	0	2	0	2	0	3	3	0	0	0	0	3	0	0	2	1	0	0	0	2	0	0	0	3	0	10	0	1	2	0	0	2	0	0	1	0	0	0	0	4	0	3
	20150111	953	2015-01-11 09:53:00	1	0	2	0	0	1	5	0	0	2	3	0	0	0	1	1	0	0	3	6	0	2	0	1	0	0	0	0	2	5	0	3	0	0	1	0	0	4	2	0	0	3	0	2	2	2
	20150111	954	2015-01-11 09:54:00	1	0	0	0	0	2	0	0	0	0	2	0	0	0	1	1	0	0	1	1	2	0	4	2	0	0	0	1	0	0	0	2	0	0	1	0	0	0	1	0	0	0	0	0	4	2
	20150111	955	2015-01-11 09:55:00	1	0	2	1	0	0	0	0	0	0	1	0	0	0	2	0	0	0	1	1	0	2	0	0	0	0	0	1	2	0	0	1	2	0	0	1	0	0	2	0	0	0	0	0	3	1
	20150111	956	2015-01-11 09:56:00	1	3	0	1	0	0	0	0	2	1	1	0	0	8	3	0	0	0	2	0	2	1	5	1	0	0	0	2	0	0	0	1	0	0	0	5	0	0	0	0	0	0	0	0	0	2
	20150111	957	2015-01-11 09:57:00	1	5	0	0	0	0	0	0	1	1	0	0	0	0	1	2	0	0	2	0	2	2	1	1	0	0	0	2	0	1	0	1	0	0	0	3	0	0	3	0	0	0	0	0	0	2
	20150111	958	2015-01-11 09:58:00	1	0	0	2	0	0	0	0	4	0	0	0	0	0	2	1	0	0	1	0	0	8	0	2	0	0	0	0	2	1	0	2	1	0	0	0	0	0	0	0	0	4	0	0	0	1
	20150111	959	2015-01-11 09:59:00	1	3	3	0	0	0	1	0	1	0	0	0	0	3	3	8	0	0	2	1	0	1	0	0	0	0	0	2	1	4	0	2	1	0	0	0	0	0	2	0	0	5	0	0	2	1
	20150111	1000	2015-01-11 10:00:00	1	0	0	1	0	1	0	0	0	0	2	0	1	1	3	2	0	0	1	4	0	0	0	1	0	0	0	6	2	0	1	2	2	0	0	0	0	0	0	0	0	1	0	0	3	1
	20150111	1001	2015-01-11 10:01:00	1	0	2	3	0	0	0	0	0	1	3	0	0	3	0	2	0	0	1	0	2	0	0	1	0	0	0	5	6	30	2	3	1	0	0	1	0	2	2	0	0	1	0	0	3	2
	20150111	1002	2015-01-11 10:02:00	1	0	3	0	0	8	0	0	0	3	2	2	0	3	2	2	0	0	1	2	2	2	0	0	0	0	0	3	5	11	0	0	3	0	2	0	0	1	1	0	0	0	1	0	0	2
	20150111	1003	2015-01-11 10:03:00	1	5	3	1	0	38	0	0	0	2	4	0	2	0	2	0	0	0	2	0	0	0	0	2	0	0	0	2	5	1	0	2	0	0	2	0	0	0	1	0	0	0	0	0	2	2
	20150111	1004	2015-01-11 10:04:00	1	0	0	1	0	25	0	0	0	2	3	3	0	2	0	0	0	0	0	2	2	0	0	3	0	0	0	2	0	2	0	4	2	0	2	0	3	0	2	0	0	1	0	0	3	1
	20150111	1005	2015-01-11 10:05:00	1	0	4	0	0	1	3	0	0	3	1	1	0	3	0	3	0	0	2	0	1	0	0	2	0	0	0	3	0	2	2	1	1	0	2	0	4	0	2	0	0	1	0	4	2	3
	20150111	1006	2015-01-11 10:06:00	1	0	0	0	0	0	2	0	0	2	4	0	0	0	0	1	0	0	1	2	2	0	2	0	0	0	0	4	0	6	2	3	0	0	2	0	18	0	2	0	0	0	0	0	4	0
	20150111	1007	2015-01-11 10:07:00	1	9	2	2	0	0	0	0	0	1	1	0	0	0	0	0	0	0	1	0	0	0	0	2	0	0	0	0	0	3	0	2	0	0	2	6	3	0	0	0	0	0	0	0	2	2
	20150111	1008	2015-01-11 10:08:00	1	0	2	0	0	2	0	0	0	4	1	0	0	0	2	0	0	0	3	0	0	0	0	7	2	0	0	2	0	0	0	2	0	0	0	0	1	0	0	4	0	2	0	0	0	2
	20150111	1009	2015-01-11 10:09:00	1	1	1	1	0	0	0	0	0	1	3	2	0	0	0	0	0	0	0	0	0	0	0	0	4	0	0	0	0	7	0	0	0	0	4	2	0	0	1	0	0	0	0	0	0	0
	20150111	1010	2015-01-11 10:10:00	1	0	0	6	0	0	0	0	0	2	2	1	3	0	4	0	0	0	22	0	2	0	0	1	0	0	0	2	0	0	3	0	0	0	0	0	0	0	2	0	0	0	0	0	3	1
	20150111	1011	2015-01-11 10:11:00	1	1	2	2	0	0	0	0	0	7	2	1	0	0	0	2	0	0	3	2	1	0	0	2	0	0	0	1	0	0	0	2	0	0	2	4	1	0	3	0	0	0	5	2	2	3
	20150111	1012	2015-01-11 10:12:00	1	1	2	1	0	0	5	0	0	0	2	2	0	0	0	0	0	0	2	2	2	3	0	1	0	0	0	13	1	0	0	0	0	0	1	0	3	0	0	2	0	2	1	3	3	1
	20150111	1013	2015-01-11 10:13:00	1	0	2	0	0	0	0	0	0	0	3	0	1	0	3	1	0	0	0	2	7	1	0	2	0	0	0	2	1	0	0	3	3	0	1	1	3	0	2	3	0	1	2	0	1	4
	20150111	1014	2015-01-11 10:14:00	1	0	2	43	0	1	0	0	0	0	3	0	0	5	1	0	0	0	2	0	2	5	0	0	0	0	0	2	2	0	2	2	1	0	2	1	5	0	1	1	0	0	3	1	2	1
	20150111	1015	2015-01-11 10:15:00	1	2	1	6	0	1	2	0	0	0	0	1	0	0	4	0	0	0	0	0	0	0	0	2	0	0	0	2	2	1	0	2	2	0	3	0	1	2	1	0	0	1	5	0	0	3
	20150111	1016	2015-01-11 10:16:00	1	2	3	0	0	0	0	0	0	1	5	3	2	0	2	1	0	0	2	0	3	0	0	2	0	0	0	9	0	1	0	0	1	0	3	0	1	0	1	2	0	1	0	1	3	0
	20150111	1017	2015-01-11 10:17:00	1	1	0	0	0	0	0	0	0	1	0	0	5	0	2	1	1	0	0	2	1	0	0	0	0	0	0	2	1	1	0	2	2	0	0	0	0	0	1	0	0	0	0	1	1	2
	20150111	1018	2015-01-11 10:18:00	1	0	0	0	0	2	0	0	0	0	2	0	7	0	3	3	6	0	0	0	2	4	0	0	0	0	3	2	1	3	0	2	2	0	2	0	2	0	7	3	0	1	2	0	3	1
	20150111	1019	2015-01-11 10:19:00	1	5	2	0	0	2	0	0	2	0	2	0	0	1	7	2	1	0	2	0	1	0	0	0	0	0	0	2	2	1	1	0	0	0	1	0	3	3	0	0	0	2	6	0	2	2
	20150111	1020	2015-01-11 10:20:00	1	4	0	0	0	1	1	0	22	0	5	1	0	2	3	0	3	0	0	0	0	3	0	0	0	0	0	2	0	0	0	2	0	0	1	0	3	0	0	0	0	1	0	0	0	2
	20150111	1021	2015-01-11 10:21:00	1	0	0	0	0	1	2	1	0	0	3	1	2	0	2	2	2	0	0	0	1	4	0	2	3	0	3	0	0	0	0	2	2	0	2	0	0	2	1	5	0	1	0	2	3	1
	20150111	1022	2015-01-11 10:22:00	1	0	0	0	0	1	9	1	0	0	1	1	0	0	2	2	2	0	0	2	1	1	0	1	0	0	0	2	2	1	0	3	2	0	2	0	1	0	1	2	0	1	0	0	7	1
	20150111	1023	2015-01-11 10:23:00	1	1	4	0	0	1	0	0	1	0	3	1	3	0	2	2	0	0	0	1	0	0	2	2	0	0	0	3	1	0	0	1	2	0	0	0	1	0	2	1	0	0	0	2	1	1
	20150111	1024	2015-01-11 10:24:00	1	1	3	0	0	2	1	2	1	0	3	0	1	0	2	3	11	0	0	1	1	0	0	1	2	0	0	3	1	1	0	2	1	0	1	0	1	0	1	2	0	1	0	0	5	2
	20150111	1025	2015-01-11 10:25:00	1	4	3	0	0	0	1	0	5	0	1	0	0	0	0	1	1	0	2	1	2	0	1	0	1	0	0	5	0	0	0	2	0	0	1	0	0	0	0	2	3	2	0	0	0	1
	20150111	1026	2015-01-11 10:26:00	1	1	1	0	0	0	1	2	1	0	2	4	3	0	0	1	2	0	2	3	2	0	2	1	1	0	0	2	0	1	0	2	0	0	2	0	0	0	2	0	2	4	0	0	2	1
	20150111	1027	2015-01-11 10:27:00	1	0	2	0	0	2	0	0	0	1	2	2	1	0	2	2	2	0	2	0	0	0	7	1	0	0	0	0	1	1	0	2	0	0	2	0	0	0	1	2	1	0	0	0	3	2
	20150111	1028	2015-01-11 10:28:00	1	0	3	0	0	0	0	2	0	0	4	0	1	0	2	2	3	0	1	1	0	4	4	0	3	0	0	2	1	0	0	2	0	0	1	0	0	0	2	0	0	2	0	2	5	1
	20150111	1029	2015-01-11 10:29:00	1	1	0	0	0	1	3	0	1	0	3	0	0	0	3	1	1	0	1	1	0	0	0	0	0	0	0	0	0	1	0	2	0	0	3	0	2	0	0	0	0	0	0	0	3	1
	20150111	1030	2015-01-11 10:30:00	1	4	3	0	0	0	0	2	2	0	2	0	1	3	0	0	2	0	0	0	0	0	2	0	3	0	0	0	1	0	0	4	0	0	2	0	2	0	0	0	0	3	1	0	0	1
	20150111	1031	2015-01-11 10:31:00	1	6	0	0	0	0	0	3	1	0	0	0	1	1	2	3	2	0	2	0	2	0	1	0	0	0	0	3	3	0	0	1	0	0	0	2	6	0	0	0	0	0	3	0	0	2
	20150111	1032	2015-01-11 10:32:00	1	2	0	0	0	12	0	0	1	1	3	2	1	0	2	0	0	0	2	0	0	0	0	0	2	0	0	0	0	1	0	2	0	0	2	1	1	0	0	0	0	0	0	0	0	2
	20150111	1033	2015-01-11 10:33:00	1	4	0	0	0	31	0	3	0	2	3	0	0	6	0	2	3	0	0	0	0	0	0	2	0	0	0	0	0	2	0	9	0	0	0	0	0	0	0	0	0	0	0	0	15	2
	20150111	1034	2015-01-11 10:34:00	1	1	0	0	3	0	0	2	0	1	3	0	0	0	0	7	3	0	2	2	2	6	0	0	0	0	0	0	1	0	0	1	0	0	2	0	0	0	3	0	0	1	0	0	2	2
	20150111	1035	2015-01-11 10:35:00	1	0	0	0	1	29	0	0	0	1	4	0	0	0	2	2	0	0	0	0	2	0	0	1	0	0	0	0	1	1	0	3	0	0	2	1	0	2	2	0	0	2	1	0	2	1
	20150111	1036	2015-01-11 10:36:00	1	7	0	1	0	4	3	0	0	0	3	0	0	0	0	2	2	0	2	0	2	0	0	1	1	0	0	2	1	0	0	2	0	0	2	0	0	0	1	0	6	0	1	0	0	3
	20150111	1037	2015-01-11 10:37:00	1	0	2	1	0	0	1	0	0	0	4	1	0	0	2	0	1	0	2	2	0	0	1	1	4	0	0	0	0	0	0	0	0	0	1	1	0	0	2	0	2	3	0	0	3	2
	20150111	1038	2015-01-11 10:38:00	1	0	3	3	0	6	0	0	0	0	2	3	0	0	3	1	0	0	1	0	0	1	2	1	1	0	0	2	1	0	0	1	0	0	3	0	4	2	16	0	14	0	0	0	2	0
	20150111	1039	2015-01-11 10:39:00	1	2	3	2	0	23	0	0	0	1	3	0	0	0	4	1	0	0	1	0	2	0	3	10	1	0	0	0	1	1	0	2	0	0	2	4	7	0	9	0	0	0	0	0	2	0
	20150111	1040	2015-01-11 10:40:00	1	2	2	0	0	6	0	0	0	2	7	1	0	0	2	2	3	0	0	0	1	0	0	0	1	0	0	0	1	0	0	2	0	0	0	3	2	0	1	0	0	0	0	4	2	0
	20150111	1041	2015-01-11 10:41:00	1	0	1	1	0	0	0	1	0	0	2	0	2	0	2	1	1	0	0	2	0	0	0	3	0	0	0	0	1	2	0	2	0	0	3	0	0	0	3	0	0	0	0	0	3	2
	20150111	1042	2015-01-11 10:42:00	1	5	1	0	0	0	0	1	6	0	2	0	0	0	3	1	1	0	2	0	2	0	0	0	5	0	0	0	1	0	0	3	0	0	2	6	0	0	0	0	0	3	0	0	0	0
	20150111	1043	2015-01-11 10:43:00	1	1	2	0	0	0	0	0	0	0	0	0	0	0	1	1	0	0	0	0	2	0	0	0	0	0	0	0	1	0	0	1	0	0	0	0	0	2	0	0	0	1	0	0	0	0
	20150111	1044	2015-01-11 10:44:00	1	5	2	0	0	0	0	0	0	0	6	2	0	0	0	1	2	0	1	1	0	0	1	2	0	0	0	0	1	1	0	1	0	0	2	0	0	0	2	0	0	0	0	0	2	3
	20150111	1045	2015-01-11 10:45:00	1	2	9	0	0	0	0	1	0	0	3	0	0	0	2	3	4	0	1	1	1	0	0	0	0	0	0	0	1	1	0	0	0	0	2	8	0	0	0	0	0	0	0	0	2	1
	20150111	1046	2015-01-11 10:46:00	1	0	1	0	0	0	0	1	0	1	0	2	0	0	0	2	4	0	2	2	1	0	0	1	0	0	0	0	1	0	0	2	0	0	0	11	4	0	0	0	0	0	2	1	2	1
	20150111	1047	2015-01-11 10:47:00	1	0	2	0	0	0	0	0	0	0	2	5	2	0	0	2	4	0	0	0	0	0	0	1	2	0	2	0	1	2	0	2	0	0	2	7	22	0	1	0	0	5	1	2	2	3
	20150111	1048	2015-01-11 10:48:00	1	1	1	0	0	0	1	2	0	0	0	0	0	0	3	3	3	0	2	1	2	0	0	2	1	0	0	0	1	2	0	0	0	0	4	0	5	0	1	0	0	0	0	0	0	1
	20150111	1049	2015-01-11 10:49:00	1	1	4	0	0	0	0	0	1	1	2	2	1	0	2	0	2	0	2	1	0	0	0	7	1	0	1	0	1	0	0	3	0	0	0	2	0	0	3	0	4	1	0	0	2	3
	20150111	1050	2015-01-11 10:50:00	1	1	0	0	0	0	4	0	1	0	3	1	0	4	0	1	0	0	2	2	2	0	0	7	2	0	1	0	1	0	0	2	0	0	0	1	8	0	2	0	0	1	0	2	0	2
	20150111	1051	2015-01-11 10:51:00	1	4	1	0	0	0	0	0	0	3	4	1	0	0	0	2	19	0	2	0	2	0	0	0	0	0	0	0	0	2	0	2	0	0	2	3	0	1	1	0	0	1	0	2	2	4
	20150111	1052	2015-01-11 10:52:00	1	6	3	0	0	0	0	0	2	4	3	0	0	3	0	0	3	0	0	0	0	1	0	1	0	0	0	0	0	2	0	2	0	0	0	0	0	0	0	0	6	1	0	0	4	2
	20150111	1053	2015-01-11 10:53:00	1	1	2	0	0	1	0	0	9	0	1	0	2	3	0	0	2	0	1	0	0	0	2	2	0	0	3	0	1	0	0	2	0	0	2	0	0	0	0	0	0	0	0	0	0	0
	20150111	1054	2015-01-11 10:54:00	1	6	0	0	1	0	0	0	14	0	3	0	1	0	0	2	1	0	1	0	1	0	0	1	1	0	0	0	2	0	0	2	0	0	2	3	3	0	1	0	0	2	0	0	0	0
	20150111	1055	2015-01-11 10:55:00	1	0	0	0	1	0	0	0	1	0	0	0	0	4	0	2	4	0	0	1	1	2	0	2	10	0	0	3	0	1	0	2	0	0	2	4	4	4	2	0	0	0	0	0	2	1
	20150111	1056	2015-01-11 10:56:00	1	0	3	0	0	0	0	0	0	0	2	0	1	0	0	0	2	0	2	1	4	0	0	0	0	0	0	0	2	0	0	0	0	0	2	1	0	0	1	0	0	2	0	3	3	2
	20150111	1057	2015-01-11 10:57:00	1	0	2	0	1	0	0	3	4	0	3	0	1	4	0	3	0	0	2	1	3	0	0	2	0	0	0	1	1	0	0	4	0	0	0	0	0	0	0	0	0	0	0	2	1	3
	20150111	1058	2015-01-11 10:58:00	1	0	1	0	1	0	0	1	2	0	2	2	0	2	0	2	1	0	2	1	2	0	0	0	2	0	0	2	1	0	0	2	0	0	0	4	0	0	2	0	0	2	0	2	0	2
	20150111	1059	2015-01-11 10:59:00	1	0	2	0	3	0	0	1	2	0	5	3	0	1	0	3	1	0	2	3	2	0	0	4	2	0	0	2	3	0	0	2	3	0	0	1	0	0	0	0	0	1	0	2	2	15
	20150111	1100	2015-01-11 11:00:00	1	0	1	0	0	0	0	2	2	0	4	0	0	2	0	3	0	0	0	0	0	0	0	0	0	0	0	2	1	0	0	2	8	0	4	0	0	0	0	0	0	0	0	0	2	5
	20150111	1101	2015-01-11 11:01:00	1	0	2	0	2	0	0	0	2	0	2	2	0	5	0	2	1	0	3	0	0	1	0	2	2	0	0	2	1	0	1	2	0	0	0	0	0	3	0	0	0	0	0	2	2	2
	20150111	1102	2015-01-11 11:02:00	1	0	2	2	0	0	2	0	2	0	2	2	1	0	0	1	1	3	3	1	0	0	0	0	0	0	0	3	2	0	0	2	0	0	7	6	0	0	0	0	0	0	1	0	1	0
	20150111	1103	2015-01-11 11:03:00	1	0	0	2	3	0	4	0	2	2	2	2	3	4	0	1	6	0	2	1	0	0	0	0	3	0	0	0	1	0	9	2	0	0	2	0	0	2	0	2	0	2	2	0	2	0
	20150111	1104	2015-01-11 11:04:00	1	6	2	2	2	0	0	0	2	0	0	6	0	2	0	0	2	0	0	0	0	0	0	0	1	0	0	2	1	0	0	3	0	0	2	0	0	0	0	0	0	0	0	0	2	2
	20150111	1105	2015-01-11 11:05:00	1	11	0	0	2	0	0	2	2	1	3	0	1	3	0	0	0	1	0	0	0	0	0	0	0	0	0	0	3	0	0	2	0	0	12	2	0	2	0	3	0	0	0	0	0	2
	20150111	1106	2015-01-11 11:06:00	1	1	1	3	2	0	0	0	1	1	4	0	0	2	0	1	3	0	0	1	0	1	5	2	1	0	0	2	2	0	1	1	0	0	0	0	0	0	0	2	0	2	0	0	2	2
	20150111	1107	2015-01-11 11:07:00	1	3	3	0	3	0	2	0	0	0	2	0	0	5	0	1	1	0	0	2	0	0	1	0	0	0	0	0	2	0	0	3	0	0	2	0	1	0	0	0	0	0	0	0	3	1
	20150111	1108	2015-01-11 11:08:00	1	2	2	1	0	0	1	0	2	6	0	0	0	12	0	3	2	0	0	1	0	0	11	1	1	0	0	4	0	0	0	2	0	0	2	1	0	0	0	2	0	5	0	1	3	2
	20150111	1109	2015-01-11 11:09:00	1	0	2	1	2	0	0	0	3	0	3	0	0	2	2	0	5	0	0	2	0	0	44	1	4	0	0	3	0	0	0	1	0	0	2	1	0	2	0	3	0	0	3	2	2	2
	20150111	1110	2015-01-11 11:10:00	1	0	1	1	1	0	2	0	0	0	2	0	0	2	0	2	2	0	1	3	0	0	27	2	1	0	0	3	0	1	2	2	0	0	0	0	0	1	0	0	0	1	2	2	2	1
	20150111	1111	2015-01-11 11:11:00	1	1	1	3	2	0	2	2	0	0	4	0	0	2	0	0	3	0	2	1	0	0	0	1	3	0	0	1	0	1	0	2	0	0	2	0	0	3	0	0	0	1	0	1	3	1
	20150111	1112	2015-01-11 11:12:00	1	3	0	4	3	0	0	0	0	0	2	0	0	2	0	1	1	0	2	1	0	0	3	0	1	0	0	2	0	1	0	0	0	0	0	0	7	0	0	2	0	0	0	1	2	2
	20150111	1113	2015-01-11 11:13:00	1	5	2	0	0	0	0	2	2	0	2	0	0	3	0	1	3	0	6	1	0	0	0	0	2	0	0	1	1	0	0	0	0	0	2	0	2	2	0	2	0	0	0	2	1	2
	20150111	1114	2015-01-11 11:14:00	1	2	2	0	4	0	4	2	2	0	1	0	0	2	0	3	4	0	4	0	0	0	9	1	1	0	0	2	1	1	0	0	0	0	2	1	0	2	0	3	0	0	3	0	1	2
	20150111	1115	2015-01-11 11:15:00	1	0	2	0	1	1	0	0	2	0	3	1	0	2	0	0	2	0	1	0	2	0	2	1	0	0	6	0	0	2	0	0	0	0	0	3	0	0	0	0	0	2	10	0	0	0
	20150111	1116	2015-01-11 11:16:00	1	0	0	0	1	0	1	0	6	0	2	2	1	2	2	0	2	0	1	0	3	0	2	1	1	0	5	2	2	1	0	1	3	0	1	0	0	3	0	0	0	0	0	0	0	0
	20150111	1117	2015-01-11 11:17:00	1	5	2	0	2	0	1	1	5	0	1	0	3	0	2	1	0	0	1	0	3	0	0	0	2	0	0	2	0	0	0	1	4	0	1	1	0	0	0	2	0	1	0	0	0	0
	20150111	1118	2015-01-11 11:18:00	1	0	1	0	1	0	0	1	2	0	0	0	0	3	3	2	0	0	1	0	0	0	0	1	0	0	0	0	0	0	0	1	27	0	2	1	0	0	0	0	0	1	0	0	3	0
	20150111	1119	2015-01-11 11:19:00	1	0	1	0	3	0	0	0	2	0	2	0	0	1	0	1	0	0	3	1	1	0	0	0	3	0	0	5	0	0	0	1	24	0	2	10	0	0	0	0	0	0	0	0	5	0
	20150111	1120	2015-01-11 11:20:00	1	9	1	0	0	0	0	1	2	0	3	2	0	0	2	2	1	0	2	1	4	1	0	1	1	0	0	1	4	2	0	0	3	0	9	0	0	0	0	2	0	1	0	0	7	0
	20150111	1121	2015-01-11 11:21:00	1	2	3	3	4	0	0	1	2	0	3	2	0	4	2	1	3	0	1	1	1	1	0	1	1	0	0	1	0	0	0	3	1	0	2	8	0	0	0	0	0	1	0	1	4	0
	20150111	1122	2015-01-11 11:22:00	1	5	3	2	1	0	2	1	1	0	2	0	1	3	0	1	2	0	2	1	2	1	0	1	0	0	0	3	0	0	0	1	0	0	0	2	6	0	0	2	0	0	0	2	0	0
	20150111	1123	2015-01-11 11:23:00	1	0	0	2	1	0	2	1	2	0	10	2	0	7	2	2	3	0	0	0	0	4	0	1	0	0	0	2	0	2	0	0	0	0	0	1	0	0	0	2	0	0	0	3	1	0
	20150111	1124	2015-01-11 11:24:00	1	0	2	0	3	0	3	0	1	0	3	0	0	4	2	3	4	0	0	2	2	0	0	1	0	0	0	2	1	1	0	2	1	0	0	0	5	0	0	0	0	10	0	1	3	2
	20150111	1125	2015-01-11 11:25:00	1	0	0	2	0	0	0	0	2	0	5	1	0	3	0	0	1	0	2	1	0	0	0	1	0	0	0	2	0	1	0	3	1	0	2	2	2	0	0	0	0	1	2	1	1	2
	20150111	1126	2015-01-11 11:26:00	1	0	3	2	2	0	0	0	1	0	0	2	0	2	3	2	3	0	2	2	5	1	3	2	0	0	0	2	0	2	0	2	0	0	2	3	6	0	0	2	0	0	0	0	1	1
	20150111	1127	2015-01-11 11:27:00	1	5	1	8	0	0	0	0	3	0	2	0	0	4	1	0	2	0	0	0	0	0	25	0	0	0	0	1	2	1	0	1	0	0	2	1	0	0	0	0	0	0	0	0	0	2
	20150111	1128	2015-01-11 11:28:00	1	1	2	0	0	0	0	0	1	0	4	0	1	0	4	0	1	0	0	0	2	0	31	0	0	0	0	1	0	2	0	1	1	0	0	0	0	0	0	0	0	2	0	0	2	1
	20150111	1129	2015-01-11 11:29:00	1	1	2	2	4	0	0	2	2	0	1	0	2	0	0	1	0	0	0	0	1	0	3	0	0	0	0	2	0	0	0	2	1	0	2	1	0	0	0	0	0	0	4	0	0	0
	20150111	1130	2015-01-11 11:30:00	1	1	0	0	0	0	2	2	2	0	2	0	0	2	0	1	2	0	0	0	0	0	0	1	0	0	0	0	0	0	0	3	0	0	2	4	4	1	0	0	0	0	0	0	2	0
	20150111	1131	2015-01-11 11:31:00	1	0	2	0	0	0	0	1	4	0	1	0	0	2	3	0	2	0	0	1	0	0	0	1	0	0	0	2	3	0	1	1	0	0	1	4	0	3	0	0	0	0	0	0	2	2
	20150111	1132	2015-01-11 11:32:00	1	0	0	0	2	0	0	1	0	0	4	0	0	4	0	2	0	0	0	0	0	0	0	0	0	0	0	2	5	2	2	1	0	0	1	1	1	0	0	0	0	0	0	1	2	0
	20150111	1133	2015-01-11 11:33:00	1	0	0	0	3	0	0	2	0	0	3	3	0	0	0	2	0	0	1	0	2	1	0	2	0	0	0	1	20	2	0	2	0	0	2	0	0	0	1	0	0	1	0	1	2	2
	20150111	1134	2015-01-11 11:34:00	1	0	0	1	3	0	0	0	1	0	2	0	0	3	0	2	0	0	2	0	0	0	0	0	0	0	0	2	1	0	0	2	1	0	1	8	0	0	1	0	0	1	0	1	0	2
	20150111	1135	2015-01-11 11:35:00	1	0	0	0	2	8	0	0	1	0	7	3	0	1	4	1	0	0	2	2	0	0	0	0	0	0	0	1	1	0	0	2	1	0	1	0	0	0	0	0	0	0	0	1	0	0
	20150111	1136	2015-01-11 11:36:00	1	0	0	0	2	0	2	0	1	0	2	2	0	0	2	5	3	0	1	2	0	3	0	2	0	0	0	0	0	0	0	2	0	0	2	0	0	0	0	0	0	1	0	0	0	2
	20150111	1137	2015-01-11 11:37:00	1	0	3	0	2	0	0	2	0	0	4	0	0	0	1	0	2	0	2	0	0	0	0	2	0	0	0	0	1	0	0	1	1	0	1	3	0	0	0	0	0	1	0	2	0	2
	20150111	1138	2015-01-11 11:38:00	1	0	3	0	2	0	0	1	0	0	2	1	0	2	2	2	2	0	2	1	3	0	0	16	0	0	0	2	0	1	0	2	0	0	2	6	0	0	0	0	0	0	2	2	0	3
	20150111	1139	2015-01-11 11:39:00	1	1	0	1	0	0	0	0	0	1	2	1	1	0	2	0	2	0	0	0	0	0	0	5	0	0	0	3	0	0	0	1	0	0	3	6	0	0	0	0	0	1	1	0	3	1
	20150111	1140	2015-01-11 11:40:00	1	5	2	0	2	0	0	0	3	1	3	0	0	2	2	2	2	0	0	1	2	0	0	0	0	0	0	2	1	1	0	0	9	0	0	0	0	0	0	0	0	1	0	0	1	2
	20150111	1141	2015-01-11 11:41:00	1	3	5	2	1	0	4	0	5	0	1	4	0	0	0	0	2	0	0	0	2	0	0	2	0	0	0	2	1	8	0	2	3	0	2	2	0	0	0	0	0	0	0	0	8	0
	20150111	1142	2015-01-11 11:42:00	1	7	32	2	2	0	3	0	0	0	5	1	3	0	0	2	0	0	0	1	1	1	0	2	0	0	0	0	1	1	0	2	0	0	0	0	0	1	0	0	0	0	0	0	2	4
	20150111	1143	2015-01-11 11:43:00	1	0	9	0	2	1	0	1	0	0	3	2	0	3	0	0	0	0	2	1	1	1	0	2	0	0	0	0	1	0	0	0	0	0	3	0	0	1	0	0	0	0	0	0	2	1
	20150111	1144	2015-01-11 11:44:00	1	0	1	2	3	0	1	3	0	2	0	0	1	3	2	2	0	0	1	2	0	0	0	0	0	0	0	3	3	0	0	2	0	0	1	0	0	0	0	0	2	2	0	2	4	1
	20150111	1145	2015-01-11 11:45:00	1	0	2	0	2	1	2	0	0	2	0	3	0	0	2	0	0	0	2	1	2	0	0	1	0	0	0	3	0	1	0	2	0	0	0	0	0	0	0	0	0	0	0	0	2	2
	20150111	1146	2015-01-11 11:46:00	1	0	3	0	0	0	0	0	0	0	0	3	0	2	0	2	0	0	0	2	0	0	0	1	0	0	0	2	1	1	0	0	0	0	0	0	0	0	0	0	0	1	0	0	3	1
	20150111	1147	2015-01-11 11:47:00	1	0	3	11	2	0	0	3	0	0	0	2	0	1	7	3	0	0	0	1	0	0	0	1	0	0	1	2	2	1	0	3	0	0	2	0	0	0	0	0	3	1	0	0	3	3
	20150111	1148	2015-01-11 11:48:00	1	0	0	6	2	0	0	2	0	0	0	0	0	0	1	1	0	0	0	9	4	0	0	1	0	0	1	1	0	0	0	3	0	0	0	0	0	0	0	0	8	0	0	0	1	1
	20150111	1149	2015-01-11 11:49:00	1	0	0	0	2	0	0	0	0	0	0	0	0	2	1	2	0	0	0	3	0	0	0	2	0	0	0	1	0	2	0	0	0	0	0	0	0	0	0	0	0	3	0	0	0	1
	20150111	1150	2015-01-11 11:50:00	1	3	0	0	2	0	1	0	0	0	0	0	0	2	4	1	0	0	0	0	0	0	0	1	0	0	0	0	1	2	0	2	0	0	2	0	0	0	0	0	0	1	0	0	2	2
	20150111	1151	2015-01-11 11:51:00	1	2	0	2	0	0	0	3	16	0	10	0	0	0	2	2	0	0	0	1	3	0	0	0	0	0	1	2	0	0	0	2	1	0	2	2	2	0	0	0	0	1	0	0	0	0
	20150111	1152	2015-01-11 11:52:00	1	0	0	2	4	0	3	0	9	0	15	0	0	0	3	1	0	0	0	2	0	0	1	3	0	0	0	3	1	2	0	1	0	0	0	1	0	0	0	0	0	2	0	0	0	2
	20150111	1153	2015-01-11 11:53:00	1	0	2	1	2	0	2	0	0	0	0	0	0	2	0	3	0	0	0	1	2	0	28	1	0	0	1	4	0	0	9	2	0	0	0	0	0	0	0	0	0	1	0	2	0	1
	20150111	1154	2015-01-11 11:54:00	1	0	3	1	2	0	0	1	0	0	0	2	0	4	0	1	0	0	0	0	2	0	61	1	0	0	0	2	0	0	0	1	0	0	2	0	6	0	0	0	0	2	1	2	0	1
	20150111	1155	2015-01-11 11:55:00	1	0	1	0	2	0	0	1	0	0	2	2	0	2	0	3	0	0	0	0	1	0	54	2	0	0	0	2	0	0	0	2	0	0	0	0	4	0	0	0	0	0	6	2	0	2
	20150111	1156	2015-01-11 11:56:00	1	0	1	0	0	0	0	2	0	0	0	1	2	1	2	0	0	0	0	0	1	0	0	0	0	0	0	0	0	2	0	3	0	0	1	0	0	0	0	0	0	0	5	1	0	1
	20150111	1157	2015-01-11 11:57:00	1	5	1	0	1	0	0	0	0	0	0	2	0	1	3	2	0	0	0	0	2	0	0	1	0	0	0	2	1	0	0	0	0	0	4	0	0	0	0	0	0	0	0	0	0	1
	20150111	1158	2015-01-11 11:58:00	1	1	0	0	1	0	0	0	1	0	0	0	2	0	2	0	0	0	0	0	0	0	0	1	0	0	0	1	1	0	1	1	0	0	0	1	0	2	0	0	0	0	0	0	2	0
	20150111	1159	2015-01-11 11:59:00	1	2	1	0	0	0	0	0	1	0	0	0	0	0	3	2	0	0	0	0	0	0	0	0	0	0	0	2	2	2	6	1	0	0	0	0	0	4	0	0	0	0	0	0	0	0
	20150111	1200	2015-01-11 12:00:00	1	1	1	0	3	0	0	0	0	0	0	0	0	0	0	0	10	0	0	0	2	0	0	3	0	0	0	3	1	0	0	1	0	0	0	0	0	0	0	0	0	2	0	2	0	0
	20150111	1201	2015-01-11 12:01:00	1	6	2	1	1	0	2	2	3	0	0	0	0	0	3	2	17	0	0	0	2	0	1	0	0	0	0	2	0	0	0	2	0	0	0	0	0	0	0	0	0	2	0	0	0	2
	20150111	1202	2015-01-11 12:02:00	1	0	1	0	1	0	0	0	3	1	0	0	2	0	0	2	1	0	0	0	2	0	2	0	0	0	0	2	0	0	2	2	5	0	0	0	0	0	0	1	0	0	0	2	0	2
	20150111	1203	2015-01-11 12:03:00	1	0	1	0	3	0	0	0	3	0	0	2	2	0	0	5	0	1	0	0	0	0	21	0	0	0	0	0	0	0	0	0	7	0	0	1	0	0	0	1	0	2	0	2	0	2
	20150111	1204	2015-01-11 12:04:00	1	0	2	0	2	0	0	2	0	0	0	2	0	0	0	0	0	2	0	0	0	0	4	2	0	0	0	0	0	0	11	2	10	0	2	0	0	0	2	0	0	0	0	2	0	1
	20150111	1205	2015-01-11 12:05:00	1	0	0	0	3	0	1	2	0	0	0	2	0	0	11	0	0	1	0	0	2	0	0	2	0	0	0	0	0	0	1	1	9	0	2	0	0	0	0	0	0	0	0	0	0	1
	20150111	1206	2015-01-11 12:06:00	1	0	2	0	2	0	1	2	1	1	0	2	8	0	3	1	0	0	0	0	2	0	0	0	0	1	0	4	0	0	0	1	0	0	2	0	3	0	1	0	0	1	0	2	0	0
	20150111	1207	2015-01-11 12:07:00	1	0	2	0	2	0	0	1	2	12	0	2	1	0	2	2	0	1	0	0	1	0	1	2	0	0	0	0	0	0	3	2	0	0	1	1	0	0	0	0	0	1	0	0	0	9
	20150111	1208	2015-01-11 12:08:00	1	0	2	0	2	0	0	0	3	0	0	1	0	0	2	2	0	1	0	0	1	0	0	1	0	0	0	2	0	0	1	2	0	0	3	2	0	0	0	0	0	0	0	0	0	5
	20150111	1209	2015-01-11 12:09:00	1	0	0	1	2	0	2	0	0	2	0	1	0	0	1	2	0	5	0	0	0	0	1	1	0	0	0	0	0	0	0	1	0	0	2	1	0	0	0	0	0	0	0	0	0	0
	20150111	1210	2015-01-11 12:10:00	1	0	0	1	0	0	0	0	13	7	0	0	1	0	4	1	0	5	0	0	0	0	0	1	0	0	0	2	0	0	0	0	2	0	0	0	0	0	0	0	0	2	0	2	0	4
	20150111	1211	2015-01-11 12:11:00	1	0	0	0	0	0	0	0	2	3	0	0	1	0	3	1	0	3	0	0	0	0	0	1	0	0	3	2	0	2	0	0	3	0	2	0	0	0	2	0	0	0	0	0	0	2
	20150111	1212	2015-01-11 12:12:00	1	0	0	0	2	0	0	0	2	3	0	0	0	0	3	1	0	1	0	1	0	0	0	0	0	0	2	0	0	1	0	0	0	0	0	1	0	0	3	0	0	0	0	3	0	2
	20150111	1213	2015-01-11 12:13:00	1	0	2	1	0	0	0	1	1	0	0	0	0	0	2	1	0	0	0	0	0	0	0	2	0	0	0	3	0	1	0	0	0	0	0	6	2	0	3	0	0	2	0	1	0	1
	20150111	1214	2015-01-11 12:14:00	1	0	2	1	4	0	1	1	0	6	1	0	0	0	0	2	0	0	0	0	1	1	1	2	0	0	0	1	0	0	0	0	0	0	0	0	0	0	0	0	0	0	0	0	0	2
	20150111	1215	2015-01-11 12:15:00	1	0	2	1	1	0	1	2	0	2	0	3	0	0	0	3	0	0	0	1	1	0	0	1	0	0	0	6	0	0	0	0	0	0	0	0	0	0	3	0	0	0	1	0	0	2
	20150111	1216	2015-01-11 12:16:00	1	0	3	0	2	0	0	0	1	2	0	0	0	0	2	0	0	0	0	0	0	0	0	2	0	0	0	4	1	1	0	0	0	0	0	1	0	3	2	0	0	2	0	0	0	2
	20150111	1217	2015-01-11 12:17:00	1	0	2	0	2	0	1	1	0	3	0	3	2	0	2	2	0	0	0	0	1	0	0	0	0	0	0	1	0	3	0	2	0	0	0	6	0	0	5	0	0	0	0	0	0	3
	20150111	1218	2015-01-11 12:18:00	1	0	2	0	5	2	4	2	0	0	0	2	7	0	2	0	0	0	0	0	1	0	0	2	1	0	0	2	0	5	0	3	0	0	0	1	0	0	1	0	0	0	0	0	0	3
	20150111	1219	2015-01-11 12:19:00	1	0	0	0	0	0	0	1	0	0	0	0	0	0	0	1	0	0	0	0	0	0	0	0	0	0	0	1	0	7	0	1	0	0	0	0	0	0	3	0	0	0	0	0	0	2
	20150111	1220	2015-01-11 12:20:00	1	0	0	0	2	1	1	0	0	5	1	0	3	0	2	3	0	0	0	0	1	0	0	0	1	0	0	1	0	1	0	2	0	0	1	0	0	0	2	0	0	0	0	0	0	7
	20150111	1221	2015-01-11 12:21:00	1	1	0	0	2	0	1	2	5	1	3	0	1	0	3	1	0	0	0	3	1	0	0	0	0	0	0	0	0	1	0	2	0	0	1	0	0	0	0	0	0	0	0	0	0	2
	20150111	1222	2015-01-11 12:22:00	1	3	0	0	2	0	3	0	0	3	1	1	2	0	2	1	0	0	0	0	0	0	0	1	0	0	0	0	0	0	0	0	0	0	2	5	0	0	0	0	0	0	0	0	0	1
	20150111	1223	2015-01-11 12:23:00	1	1	0	0	4	0	0	0	0	1	2	1	1	0	0	2	0	0	0	1	3	10	0	1	0	0	0	0	0	0	0	2	0	0	2	1	0	0	0	0	0	2	0	0	0	2
	20150111	1224	2015-01-11 12:24:00	1	1	0	0	2	0	2	0	1	0	0	0	3	0	2	0	0	0	0	0	2	16	0	0	0	0	0	2	0	0	0	0	0	0	1	2	0	0	0	0	0	0	0	0	0	0
	20150111	1225	2015-01-11 12:25:00	1	1	2	0	2	0	3	0	0	0	4	0	0	0	0	2	0	0	0	0	0	0	3	0	0	0	0	1	0	0	0	0	0	0	3	1	0	0	0	3	0	0	0	0	0	0
	20150111	1226	2015-01-11 12:26:00	1	0	2	0	0	0	0	0	3	1	0	2	0	2	0	2	0	0	1	0	1	0	0	2	0	0	0	2	0	3	0	2	0	0	2	0	0	0	0	1	0	2	0	0	0	2
	20150111	1227	2015-01-11 12:27:00	1	0	3	0	3	0	2	0	1	5	0	1	5	0	0	2	0	1	0	0	1	0	0	0	0	0	0	2	0	3	0	2	0	0	0	0	1	0	2	0	0	2	0	0	0	2
	20150111	1228	2015-01-11 12:28:00	1	0	3	0	2	0	2	0	0	1	0	13	0	0	3	4	0	1	1	0	0	0	0	2	0	0	0	9	0	0	0	2	1	0	2	1	3	0	2	0	0	2	0	1	0	2
	20150111	1229	2015-01-11 12:29:00	1	0	0	0	1	0	0	0	0	0	0	0	0	4	3	2	0	3	0	0	0	0	0	0	0	0	0	2	0	1	0	2	8	0	0	1	4	0	0	0	0	2	0	1	0	2
	20150111	1230	2015-01-11 12:30:00	1	3	0	0	2	1	2	0	13	0	0	2	0	2	0	0	0	6	0	1	4	0	0	2	0	0	0	6	0	0	0	1	5	0	1	3	0	2	0	5	0	0	0	0	0	0
	20150111	1231	2015-01-11 12:31:00	1	3	2	0	2	1	0	0	2	0	0	1	0	2	1	3	0	2	0	0	1	1	0	1	0	0	0	2	0	0	0	1	4	0	1	1	0	1	0	0	0	2	0	3	0	2
	20150111	1232	2015-01-11 12:32:00	1	1	2	0	2	0	2	0	1	3	0	1	0	3	3	2	0	0	0	0	1	0	0	1	0	0	0	0	0	0	0	0	0	0	0	2	0	1	0	0	0	0	0	2	0	2
	20150111	1233	2015-01-11 12:33:00	1	2	2	0	2	0	2	0	0	0	0	3	0	0	0	1	0	0	0	1	0	0	0	0	0	2	0	3	0	0	0	2	0	0	2	0	0	4	0	0	0	0	0	0	0	3
	20150111	1234	2015-01-11 12:34:00	1	0	2	0	2	0	1	0	0	0	0	2	5	2	2	0	3	0	0	0	2	0	0	1	0	0	0	0	0	0	2	3	0	0	2	0	0	0	0	0	0	2	0	0	0	2
	20150111	1235	2015-01-11 12:35:00	1	1	0	0	2	2	5	1	0	0	0	0	7	3	2	1	0	0	0	1	2	0	0	1	0	0	0	1	0	0	0	2	0	0	30	0	0	0	0	0	0	0	0	3	0	2
	20150111	1236	2015-01-11 12:36:00	1	5	0	1	2	1	0	1	0	0	0	0	2	2	0	2	1	0	0	0	0	0	0	1	0	0	0	4	3	1	0	1	0	0	24	2	0	2	0	0	0	2	0	0	0	1
	20150111	1237	2015-01-11 12:37:00	1	2	0	1	0	1	0	0	0	0	0	0	1	0	0	0	0	0	0	0	0	0	0	1	0	0	0	2	0	0	0	0	0	0	2	1	0	1	0	5	0	4	0	1	0	1
	20150111	1238	2015-01-11 12:38:00	1	0	0	0	2	0	0	0	24	0	0	0	0	0	0	0	0	0	0	1	4	0	0	2	0	3	0	0	2	0	0	0	0	0	0	0	0	2	0	0	0	4	0	4	0	2
	20150111	1239	2015-01-11 12:39:00	1	0	1	0	2	0	1	1	33	0	0	0	2	0	0	0	0	0	0	0	2	0	0	2	0	1	0	3	0	0	0	3	0	0	0	0	0	4	0	0	0	1	0	0	1	2
	20150111	1240	2015-01-11 12:40:00	1	0	3	0	0	0	10	0	2	0	0	2	0	2	0	0	0	0	0	1	0	0	0	3	0	0	0	2	0	0	0	4	0	0	0	0	0	2	0	5	0	0	0	3	8	2
	20150111	1241	2015-01-11 12:41:00	1	0	3	0	2	0	0	1	0	0	2	0	0	0	0	1	0	0	0	1	0	0	1	1	0	1	0	2	0	0	0	2	3	0	0	0	0	0	0	0	0	2	0	2	1	0
	20150111	1242	2015-01-11 12:42:00	1	0	2	0	2	0	3	0	0	0	0	1	0	2	0	1	0	1	0	0	2	5	1	2	0	1	0	5	0	0	0	17	5	0	2	0	0	0	0	0	0	0	0	1	1	3
	20150111	1243	2015-01-11 12:43:00	1	0	0	0	4	0	2	0	0	0	0	2	0	2	0	3	0	2	0	0	2	0	0	0	0	1	0	3	0	0	0	3	8	0	4	0	0	0	0	0	0	2	0	1	2	0
	20150111	1244	2015-01-11 12:44:00	1	0	0	0	2	0	0	0	0	0	0	3	0	0	0	16	0	0	0	0	0	0	0	0	0	1	0	0	1	0	0	1	4	0	2	0	0	0	0	2	0	0	0	0	0	0
	20150111	1245	2015-01-11 12:45:00	1	0	3	0	4	0	0	0	0	0	0	1	2	2	0	2	0	0	0	1	2	0	0	0	0	2	0	2	0	0	4	2	0	0	1	0	0	4	0	2	0	4	0	0	0	1
	20150111	1246	2015-01-11 12:46:00	1	0	0	3	3	0	0	0	0	0	0	1	0	0	0	0	0	0	0	2	2	0	0	1	0	2	0	1	1	0	3	2	1	0	2	0	0	0	0	3	0	2	0	0	1	2
	20150111	1247	2015-01-11 12:47:00	1	0	0	1	2	0	8	0	0	0	4	0	0	0	0	2	0	3	0	0	0	0	1	1	0	0	2	1	0	0	0	1	0	0	2	0	0	0	0	0	0	0	0	0	0	1
	20150111	1248	2015-01-11 12:48:00	1	0	0	0	2	0	2	1	0	0	2	0	0	0	0	4	0	0	0	0	0	1	1	0	0	0	0	2	0	1	0	2	7	0	0	0	0	0	0	0	0	1	0	0	0	2
	20150111	1249	2015-01-11 12:49:00	1	0	2	0	0	0	1	1	0	0	3	0	0	0	0	3	0	2	0	2	0	1	0	1	1	0	0	7	1	0	1	0	10	0	0	1	0	0	0	0	0	18	0	3	1	2
	20150111	1250	2015-01-11 12:50:00	1	0	0	1	2	0	1	0	0	0	2	0	0	2	0	1	0	0	0	1	0	2	1	2	0	0	3	1	0	0	0	1	0	0	0	0	3	0	0	0	0	1	0	0	0	2
	20150111	1251	2015-01-11 12:51:00	1	0	0	0	2	0	0	2	0	0	0	0	0	1	0	5	0	0	0	1	1	0	1	1	0	0	0	1	0	0	1	3	1	0	0	0	0	0	0	0	0	0	0	2	2	1
	20150111	1252	2015-01-11 12:52:00	1	0	3	1	2	0	0	0	0	1	0	0	1	2	0	0	0	0	0	2	2	1	0	1	0	0	1	1	0	0	0	1	3	0	0	0	0	0	0	0	0	2	0	0	0	2
	20150111	1253	2015-01-11 12:53:00	1	0	1	22	4	0	5	1	0	1	0	0	0	2	0	0	0	0	0	0	1	1	0	1	0	0	0	2	0	0	0	2	0	0	0	7	0	2	0	0	0	0	0	0	0	2
	20150111	1254	2015-01-11 12:54:00	1	0	2	0	1	0	1	1	0	0	0	1	0	2	0	2	0	0	0	1	2	1	0	2	0	0	0	1	0	19	2	2	1	0	0	1	0	0	0	0	0	1	0	0	0	1
	20150111	1255	2015-01-11 12:55:00	1	0	0	3	3	1	0	0	0	0	0	1	1	2	0	1	0	0	0	0	0	1	2	0	0	0	0	2	0	0	0	1	0	0	0	3	0	0	0	2	0	1	0	2	0	0
	20150111	1256	2015-01-11 12:56:00	1	1	0	3	2	1	0	1	1	1	0	2	2	0	0	1	0	0	0	0	0	1	1	0	0	0	0	0	0	0	0	0	0	0	3	3	0	0	0	0	0	5	0	0	0	0
	20150111	1257	2015-01-11 12:57:00	1	2	1	2	2	1	0	1	0	1	0	0	0	0	0	1	0	0	0	1	0	0	0	0	0	0	0	1	0	0	0	1	1	0	2	0	0	3	0	2	0	1	0	2	1	0
	20150111	1258	2015-01-11 12:58:00	1	1	1	0	2	1	0	0	0	0	0	0	1	1	0	2	0	0	0	0	0	0	0	0	0	0	0	2	1	1	0	1	7	0	0	0	0	0	0	0	0	0	0	2	0	0
	20150111	1259	2015-01-11 12:59:00	1	2	2	2	2	0	1	0	0	0	0	1	0	1	0	0	0	0	0	2	2	1	0	0	0	0	0	1	1	1	0	4	0	0	0	4	0	0	0	2	0	0	0	2	0	0
	20150111	1300	2015-01-11 13:00:00	1	0	4	2	2	1	3	0	0	0	0	1	0	1	0	5	0	0	0	0	0	0	0	1	0	0	0	2	0	2	0	0	0	0	4	0	0	0	0	0	0	2	0	2	0	0
	20150111	1301	2015-01-11 13:01:00	1	0	2	0	3	1	2	0	0	0	0	2	0	0	0	0	0	0	0	1	0	0	0	3	0	0	0	0	2	0	0	1	0	0	2	0	0	0	0	0	0	0	0	1	0	1
	20150111	1302	2015-01-11 13:02:00	1	2	1	2	2	2	0	0	0	0	0	2	0	2	0	1	0	0	0	1	0	0	0	1	1	0	0	0	0	0	0	3	0	0	2	0	0	0	0	2	0	3	0	0	0	1
	20150111	1303	2015-01-11 13:03:00	1	2	2	0	2	0	0	0	0	1	0	0	0	2	0	2	0	0	0	1	2	1	0	2	0	0	0	0	2	0	0	2	0	0	0	0	0	0	0	0	0	0	0	2	0	0
	20150111	1304	2015-01-11 13:04:00	1	0	3	0	2	2	0	2	1	0	0	1	0	0	0	1	0	0	0	0	0	0	0	0	0	0	0	0	0	0	0	0	0	0	0	2	0	0	0	3	0	0	0	2	0	0
	20150111	1305	2015-01-11 13:05:00	1	1	1	2	0	0	0	0	0	0	0	1	3	0	0	3	0	0	0	1	1	1	0	2	0	0	0	3	2	0	0	2	0	0	0	0	0	2	0	0	0	0	0	0	4	0
	20150111	1306	2015-01-11 13:06:00	1	3	2	1	0	2	0	2	3	0	0	0	3	2	0	1	0	0	0	0	1	0	0	0	0	0	0	1	0	0	1	0	0	0	0	0	0	0	0	0	0	1	0	0	0	2
	20150111	1307	2015-01-11 13:07:00	1	3	2	1	3	0	0	0	0	0	0	1	1	2	0	0	0	0	0	1	0	0	0	1	0	0	0	1	0	0	0	3	0	0	0	7	0	2	0	0	0	1	0	2	0	0
	20150111	1308	2015-01-11 13:08:00	1	3	0	1	0	2	2	0	0	0	0	1	4	0	0	6	0	0	0	1	1	0	0	1	1	1	0	1	1	0	0	1	0	0	0	4	0	2	0	0	0	0	0	2	0	0
	20150111	1309	2015-01-11 13:09:00	1	1	0	0	1	4	2	0	0	2	0	2	0	2	0	0	0	0	0	2	1	0	0	0	0	0	0	0	0	0	3	1	0	0	1	3	0	2	0	0	0	2	0	0	0	0
	20150111	1310	2015-01-11 13:10:00	1	0	2	0	2	0	1	0	0	4	0	4	0	2	0	2	0	1	0	0	4	1	0	1	0	0	0	0	0	0	2	0	0	0	3	5	0	1	0	2	0	0	0	2	0	0
	20150111	1311	2015-01-11 13:11:00	1	0	2	0	3	2	0	0	0	0	0	0	0	3	0	2	0	0	0	0	0	1	0	1	0	0	0	2	0	0	0	1	0	0	2	1	0	2	0	2	0	1	0	1	0	0
	20150111	1312	2015-01-11 13:12:00	1	0	2	0	1	1	3	0	0	0	0	2	2	0	0	2	0	0	1	1	3	0	0	0	0	0	0	0	0	0	0	1	0	0	0	3	0	2	0	2	0	2	0	2	0	0
	20150111	1313	2015-01-11 13:13:00	1	0	2	0	3	3	1	0	0	0	0	0	2	0	0	1	0	3	0	2	1	1	0	0	0	0	0	0	1	1	0	0	0	0	4	2	0	0	1	1	0	0	0	2	12	0
	20150111	1314	2015-01-11 13:14:00	1	0	2	0	3	2	0	1	0	0	0	2	1	0	0	1	0	2	0	0	2	5	0	2	0	0	4	0	0	0	0	2	0	0	0	3	2	5	0	1	0	0	0	0	30	0
	20150111	1315	2015-01-11 13:15:00	1	0	2	0	2	1	0	1	0	0	0	1	2	0	0	0	2	0	0	1	0	1	0	1	0	0	2	2	2	0	0	1	0	0	3	4	0	0	0	2	0	2	0	0	0	0
	20150111	1316	2015-01-11 13:16:00	1	0	0	0	2	0	0	1	0	0	0	1	1	3	0	4	0	3	0	0	0	0	0	1	0	0	0	0	0	0	3	2	0	0	3	0	0	0	0	0	0	0	0	0	2	0
	20150111	1317	2015-01-11 13:17:00	1	0	2	0	0	0	0	1	3	0	2	0	5	0	0	1	0	0	1	0	0	0	0	0	0	0	0	2	0	0	3	1	0	0	0	0	2	2	0	0	0	0	0	0	4	0
	20150111	1318	2015-01-11 13:18:00	1	0	0	0	0	0	1	1	2	0	4	0	0	0	0	2	0	0	0	0	0	0	0	0	0	0	0	0	0	0	0	2	0	0	3	6	1	2	0	0	0	5	0	0	2	0
	20150111	1319	2015-01-11 13:19:00	1	0	0	0	0	2	12	3	0	10	2	0	0	0	0	1	0	0	0	1	0	0	2	0	0	0	0	0	3	0	0	1	1	0	0	2	0	4	0	0	0	0	0	0	6	0
	20150111	1320	2015-01-11 13:20:00	1	0	4	0	0	2	1	2	0	6	4	2	0	5	0	1	16	0	0	2	0	0	0	0	0	0	0	0	0	0	0	2	0	0	0	0	0	2	0	3	0	1	0	0	2	0
	20150111	1321	2015-01-11 13:21:00	1	0	2	0	2	2	1	1	4	0	0	0	0	0	0	3	0	0	0	0	2	0	0	0	0	0	0	0	0	0	0	1	0	0	4	0	0	2	0	5	0	1	0	0	2	0
	20150111	1322	2015-01-11 13:22:00	1	0	0	0	2	3	3	0	1	0	0	1	0	0	0	0	0	0	0	0	0	0	0	0	0	0	0	0	5	0	0	6	0	0	1	0	0	4	0	3	0	0	0	0	5	0
	20150111	1323	2015-01-11 13:23:00	1	0	0	0	3	4	0	2	0	0	0	2	0	0	1	3	0	0	0	1	0	1	0	0	0	0	0	0	1	0	0	2	0	0	0	1	0	2	0	2	0	2	0	0	2	2
	20150111	1324	2015-01-11 13:24:00	1	0	0	0	3	1	0	0	0	0	0	2	0	0	0	1	0	0	0	1	2	0	4	0	2	0	0	0	0	0	0	2	0	0	0	1	0	0	0	0	0	0	0	0	3	1
	20150111	1325	2015-01-11 13:25:00	1	0	2	0	2	0	0	0	0	0	0	0	0	0	0	2	0	0	0	1	0	0	1	0	0	0	0	0	0	0	0	1	0	0	0	0	0	1	0	0	0	1	0	0	2	3
	20150111	1326	2015-01-11 13:26:00	1	0	0	0	4	2	1	0	0	0	0	0	3	0	0	3	0	4	0	0	3	0	0	0	0	0	0	0	1	0	2	1	0	0	2	0	0	4	0	3	0	1	0	0	3	1
	20150111	1327	2015-01-11 13:27:00	1	0	1	0	1	2	1	0	4	0	0	0	2	0	0	2	0	0	0	0	2	0	0	0	0	0	0	0	0	0	0	0	0	0	0	0	0	0	0	1	0	0	0	0	2	1
	20150111	1328	2015-01-11 13:28:00	1	0	3	0	1	0	1	0	1	0	0	2	2	0	0	7	0	0	0	1	1	1	0	0	20	0	0	0	0	0	0	2	0	0	0	0	0	1	0	1	0	6	0	0	2	1
	20150111	1329	2015-01-11 13:29:00	1	0	1	0	3	0	2	0	0	0	0	0	0	0	0	2	4	0	0	1	0	0	2	0	29	0	0	0	0	0	0	2	0	0	1	0	0	1	0	0	0	1	0	0	4	2
	20150111	1330	2015-01-11 13:30:00	1	0	1	2	3	2	3	0	40	0	0	2	0	0	0	1	0	0	0	1	2	0	0	0	1	0	0	3	0	0	0	2	0	0	1	3	0	4	0	0	0	2	0	0	6	2
	20150111	1331	2015-01-11 13:31:00	1	0	2	1	2	5	18	0	12	0	0	0	2	0	0	0	0	0	0	1	0	0	0	0	3	0	0	3	0	0	0	2	0	0	0	0	0	4	0	0	0	1	0	0	2	1
	20150111	1332	2015-01-11 13:32:00	1	0	2	1	2	1	20	0	2	0	0	2	0	0	0	2	0	0	0	2	0	0	0	0	0	0	0	3	0	0	0	1	0	0	2	2	0	5	0	0	0	1	0	0	2	1
	20150111	1333	2015-01-11 13:33:00	1	0	2	0	0	1	2	0	1	0	3	0	0	0	0	0	7	0	0	1	6	0	0	0	2	0	0	2	0	0	6	3	0	0	2	0	0	3	0	0	0	0	0	0	2	0
	20150111	1334	2015-01-11 13:34:00	1	0	2	2	0	0	0	0	4	0	4	0	0	0	0	2	1	0	0	0	5	0	0	4	1	0	0	0	0	0	0	1	0	0	0	2	0	2	0	0	0	2	0	0	0	2
	20150111	1335	2015-01-11 13:35:00	1	0	1	0	2	0	2	0	2	0	1	0	1	0	0	1	0	1	0	0	1	1	0	0	0	0	0	2	0	0	0	3	0	0	2	0	0	3	0	1	0	0	0	0	0	2
	20150111	1336	2015-01-11 13:36:00	1	0	1	1	1	2	0	0	3	0	0	0	2	0	0	1	0	4	0	0	0	0	0	2	0	0	0	0	0	0	0	3	0	0	2	5	0	0	0	1	0	3	1	0	2	1
	20150111	1337	2015-01-11 13:37:00	1	0	2	2	2	0	0	1	3	0	0	0	0	0	0	1	0	1	0	14	0	0	0	1	0	1	0	2	0	0	0	1	3	0	0	33	0	9	0	2	0	0	0	0	0	2
	20150111	1338	2015-01-11 13:38:00	1	0	2	1	0	2	0	1	0	0	2	2	2	0	0	0	0	6	0	17	0	0	0	1	0	0	0	0	0	0	0	2	0	0	0	16	0	0	0	0	0	2	0	0	4	0
	20150111	1339	2015-01-11 13:39:00	1	0	0	0	2	0	0	0	0	0	1	1	4	0	0	0	0	1	0	1	2	0	0	3	0	0	0	0	0	0	0	3	0	0	0	15	0	4	0	0	0	0	0	0	3	2
	20150111	1340	2015-01-11 13:40:00	1	0	0	0	2	1	4	0	3	0	6	3	0	0	0	1	0	0	0	0	0	0	0	1	0	0	0	4	0	0	0	1	1	0	2	3	0	0	0	3	0	0	1	0	3	1
	20150111	1341	2015-01-11 13:41:00	1	0	0	0	2	0	2	1	1	0	2	2	1	0	5	1	0	1	0	0	2	0	0	0	0	0	0	1	1	1	0	13	0	0	1	2	0	2	0	0	0	0	0	0	2	1
	20150111	1342	2015-01-11 13:42:00	1	0	1	0	0	1	2	1	1	0	4	0	3	0	4	1	0	0	0	0	0	0	0	1	0	0	0	1	1	3	0	10	3	0	1	2	0	0	0	0	0	2	1	0	2	1
	20150111	1343	2015-01-11 13:43:00	1	3	0	0	2	0	0	0	3	0	0	0	0	0	6	2	0	0	0	0	0	1	0	1	0	0	0	1	0	4	0	1	0	0	0	0	1	0	0	0	2	0	0	0	3	1
	20150111	1344	2015-01-11 13:44:00	1	0	0	0	0	0	2	0	0	0	5	0	0	0	0	0	0	0	0	1	0	0	0	0	7	1	0	0	1	0	0	3	0	0	0	0	1	3	0	0	0	1	0	0	0	2
	20150111	1345	2015-01-11 13:45:00	1	1	1	2	0	0	0	0	8	0	2	0	0	0	0	4	0	0	0	0	0	0	0	0	0	0	0	0	0	2	0	1	0	0	0	0	5	2	0	0	0	0	5	0	2	0
	20150111	1346	2015-01-11 13:46:00	1	0	3	1	0	20	0	0	5	0	2	5	0	0	7	1	0	3	0	0	0	0	0	0	0	1	0	2	2	0	0	3	0	0	0	1	0	2	0	0	0	1	0	0	5	0
	20150111	1347	2015-01-11 13:47:00	1	0	1	1	2	13	0	0	2	0	3	0	0	0	10	2	0	0	0	0	0	1	0	0	3	0	0	2	0	0	0	1	0	0	2	0	0	0	0	0	0	0	0	0	3	0
	20150111	1348	2015-01-11 13:48:00	1	2	2	2	2	0	2	0	4	0	0	1	1	0	6	2	0	1	0	0	0	0	0	0	2	0	0	2	0	2	0	1	0	0	0	0	1	0	0	0	0	0	2	0	2	0
	20150111	1349	2015-01-11 13:49:00	1	0	2	1	2	2	7	0	2	0	4	1	0	0	6	1	0	0	0	0	0	0	0	0	0	0	0	0	0	1	0	0	0	0	0	0	2	4	0	0	0	1	1	0	6	0
	20150111	1350	2015-01-11 13:50:00	1	0	0	1	0	2	0	0	2	0	6	1	0	0	6	2	0	0	0	1	4	0	0	0	1	0	0	2	1	6	1	1	3	0	6	0	4	2	0	0	0	1	4	0	3	0
	20150111	1351	2015-01-11 13:51:00	1	0	0	0	2	0	0	0	21	0	2	5	0	0	1	2	0	3	0	0	0	0	0	0	3	0	0	0	0	0	0	2	0	0	2	0	0	3	0	0	0	0	0	0	2	0
	20150111	1352	2015-01-11 13:52:00	1	1	2	0	2	0	0	0	0	0	4	0	0	0	1	3	2	0	0	0	0	0	0	0	2	1	0	3	0	0	2	2	0	0	3	0	0	4	0	0	0	0	8	0	1	2
	20150111	1353	2015-01-11 13:53:00	1	4	3	0	0	2	2	0	1	2	0	0	0	0	1	1	0	0	0	0	2	0	0	0	1	0	0	2	1	0	0	0	7	0	1	2	0	2	0	0	0	0	8	0	0	0
	20150111	1354	2015-01-11 13:54:00	1	3	2	2	2	2	1	0	4	5	0	2	0	0	0	7	0	0	1	0	1	1	0	0	8	0	0	2	0	0	0	1	1	0	3	8	0	2	0	0	0	3	10	0	0	0
	20150111	1355	2015-01-11 13:55:00	1	0	1	0	2	2	0	0	0	1	0	0	0	0	0	5	0	1	0	0	2	1	0	0	5	0	0	0	0	0	0	1	5	0	0	28	0	7	0	0	0	0	1	0	2	0
	20150111	1356	2015-01-11 13:56:00	1	0	2	1	2	3	0	0	0	1	0	0	2	0	0	1	0	0	0	0	2	1	0	0	0	0	0	4	0	0	0	1	45	0	0	0	0	2	0	0	0	1	0	0	2	2
	20150111	1357	2015-01-11 13:57:00	1	0	2	0	0	0	3	0	0	3	0	3	0	0	0	2	2	2	0	0	0	0	0	0	4	0	0	4	0	1	0	1	34	0	2	1	2	0	0	0	0	1	3	0	7	1
	20150111	1358	2015-01-11 13:58:00	1	0	0	0	2	2	0	0	0	2	0	2	0	0	1	2	0	4	2	0	0	2	0	0	0	0	0	3	0	0	0	2	3	0	0	0	6	0	0	0	0	0	0	0	2	1
	20150111	1359	2015-01-11 13:59:00	1	0	0	0	2	2	0	0	0	3	0	0	3	0	0	0	0	5	2	0	2	4	0	0	1	0	0	1	1	0	0	3	0	0	1	0	2	2	0	0	0	0	3	0	2	2
	20150111	1400	2015-01-11 14:00:00	1	0	0	0	5	3	2	0	0	1	5	1	1	0	0	1	0	3	8	0	1	3	0	0	3	3	0	3	0	0	0	1	0	0	2	0	0	0	0	0	0	1	2	0	3	3
	20150111	1401	2015-01-11 14:01:00	1	0	2	0	2	0	0	0	0	0	2	3	5	0	1	1	0	0	0	0	1	0	0	0	0	4	0	1	1	0	0	2	0	0	1	0	0	0	0	0	0	1	0	0	1	2
	20150111	1402	2015-01-11 14:02:00	1	0	2	0	2	1	0	0	0	0	2	1	0	0	1	0	0	1	0	0	0	1	0	0	4	0	0	2	1	0	0	2	0	0	0	0	0	0	0	0	0	1	0	0	0	1
	20150111	1403	2015-01-11 14:03:00	1	0	0	1	2	1	7	0	0	3	2	0	1	0	0	0	0	3	2	0	2	0	0	1	0	0	0	1	1	0	0	3	2	0	0	1	0	5	0	0	0	0	1	0	0	3
	20150111	1404	2015-01-11 14:04:00	1	0	2	2	1	2	0	0	0	0	2	0	1	0	0	3	0	2	3	0	1	1	0	1	2	9	1	0	3	0	0	0	5	0	3	0	0	0	0	1	0	1	11	0	0	0
	20150111	1405	2015-01-11 14:05:00	1	0	0	0	1	3	1	0	0	0	2	0	0	0	0	0	0	7	0	0	1	0	0	0	0	4	0	14	0	8	0	0	3	0	0	0	0	0	0	2	0	0	0	0	0	0
	20150111	1406	2015-01-11 14:06:00	1	0	2	0	2	0	2	0	0	0	3	0	0	0	0	8	0	0	0	0	5	0	0	0	0	0	6	2	0	1	0	1	12	0	0	0	0	2	0	1	0	0	0	1	3	0
	20150111	1407	2015-01-11 14:07:00	1	0	0	0	0	0	2	0	0	0	5	0	0	3	0	0	0	0	0	1	0	0	0	2	0	0	0	1	0	0	0	1	9	0	0	10	0	2	0	2	0	0	0	0	1	0
	20150111	1408	2015-01-11 14:08:00	1	0	0	1	1	0	0	1	0	0	2	3	0	0	2	2	0	0	0	0	0	0	0	0	0	0	0	5	0	0	0	0	4	0	0	1	0	0	0	2	2	2	0	2	20	0
	20150111	1409	2015-01-11 14:09:00	1	0	0	2	3	2	1	1	0	0	5	2	0	0	2	0	0	0	0	0	2	0	0	0	0	0	0	0	2	0	0	2	0	0	0	4	1	0	0	0	1	1	0	0	1	0
	20150111	1410	2015-01-11 14:10:00	1	0	0	2	1	1	6	0	0	0	0	0	0	0	1	2	0	0	0	0	2	0	0	3	0	0	0	3	23	0	0	0	3	0	0	0	3	0	0	0	0	3	0	0	6	0
	20150111	1411	2015-01-11 14:11:00	1	0	0	0	3	1	3	0	0	0	1	3	2	0	1	1	1	0	0	2	0	0	0	7	0	0	0	0	7	0	0	1	5	0	0	0	7	0	0	2	0	0	0	0	0	0
	20150111	1412	2015-01-11 14:12:00	1	0	0	0	1	0	2	0	1	0	3	0	1	0	0	2	3	0	0	0	2	0	0	2	0	1	0	3	0	0	0	1	0	0	0	5	4	3	0	0	0	1	0	0	2	3
	20150111	1413	2015-01-11 14:13:00	1	0	0	0	2	0	0	1	1	0	2	2	2	0	0	3	0	0	0	0	1	0	2	3	0	5	0	2	0	0	0	3	0	0	0	0	0	3	0	0	0	0	0	0	0	2
	20150111	1414	2015-01-11 14:14:00	1	0	0	0	2	2	0	1	0	0	0	1	0	0	0	0	0	0	0	2	1	1	1	1	0	1	0	0	1	0	0	2	0	0	3	0	0	0	0	0	0	1	0	0	1	0
	20150111	1415	2015-01-11 14:15:00	1	0	0	0	2	0	0	0	0	0	0	0	2	0	0	2	0	0	0	0	0	0	0	6	0	4	0	2	0	0	0	1	0	0	0	0	0	2	0	0	0	1	0	0	1	1
	20150111	1416	2015-01-11 14:16:00	1	0	2	0	2	2	0	0	0	0	3	0	0	0	0	2	0	0	0	1	4	2	1	1	0	1	0	1	1	0	0	3	1	0	0	5	0	5	0	0	5	0	0	0	2	1
	20150111	1417	2015-01-11 14:17:00	1	0	2	0	0	0	1	2	0	0	4	0	0	0	0	1	0	0	0	6	0	1	1	0	0	1	0	2	0	0	0	3	0	0	0	3	0	3	0	2	0	2	0	0	4	0
	20150111	1418	2015-01-11 14:18:00	1	0	2	0	2	0	1	2	0	0	1	0	0	0	0	1	0	0	0	1	2	1	0	0	0	0	0	0	0	0	0	1	0	0	3	0	0	3	0	0	0	0	0	0	31	0
	20150111	1419	2015-01-11 14:19:00	1	0	3	0	2	0	0	0	0	0	6	0	0	0	5	0	0	0	0	0	2	2	0	0	0	1	0	1	0	0	0	2	0	0	1	0	0	3	0	0	0	1	0	2	1	0
	20150111	1420	2015-01-11 14:20:00	1	0	0	0	1	0	2	0	0	0	2	3	0	0	10	0	1	0	0	0	1	1	0	0	0	1	0	1	0	0	0	1	0	0	1	0	0	0	0	3	0	1	0	0	2	0
	20150111	1421	2015-01-11 14:21:00	1	0	2	0	2	1	0	0	0	0	3	0	0	0	15	0	0	0	0	0	1	0	0	0	0	1	0	1	0	0	0	2	0	0	2	0	0	0	0	1	0	2	0	0	3	0
	20150111	1422	2015-01-11 14:22:00	1	0	2	0	1	1	0	0	0	0	2	0	0	0	0	0	0	0	0	1	1	0	0	0	0	1	0	1	0	0	0	2	0	0	1	3	0	0	0	1	0	0	0	1	4	0
	20150111	1423	2015-01-11 14:23:00	1	0	0	0	0	0	2	3	0	0	0	0	2	0	0	0	0	0	0	1	1	0	0	0	0	0	0	0	0	2	0	3	0	0	0	3	0	0	0	0	0	0	0	1	0	0
	20150111	1424	2015-01-11 14:24:00	1	0	0	3	0	0	0	0	0	0	2	0	0	0	0	0	2	0	0	0	0	0	0	1	0	8	0	2	0	0	6	3	0	0	1	1	0	0	0	0	0	2	0	0	0	0
	20150111	1425	2015-01-11 14:25:00	1	0	0	0	0	1	0	0	0	0	1	0	0	0	0	0	2	0	0	0	1	0	0	1	0	0	0	6	4	0	0	1	0	0	0	2	2	0	0	0	0	0	0	0	0	0
	20150111	1426	2015-01-11 14:26:00	1	0	0	0	0	1	1	0	0	0	3	0	2	0	0	0	3	0	0	1	2	0	0	0	0	2	0	3	0	0	1	3	0	0	1	0	0	0	0	0	0	0	0	0	2	0
	20150111	1427	2015-01-11 14:27:00	1	0	0	2	0	0	1	0	0	0	3	0	2	0	0	0	6	0	0	0	1	0	0	0	0	2	0	1	2	0	0	0	0	0	3	1	4	0	0	0	0	1	0	0	3	0
	20150111	1428	2015-01-11 14:28:00	1	0	2	34	0	0	3	2	0	0	0	0	0	0	0	0	2	0	0	1	2	0	1	0	0	1	0	0	0	0	0	1	0	0	0	0	0	0	0	0	0	1	0	0	4	0
	20150111	1429	2015-01-11 14:29:00	1	0	0	16	0	0	0	2	0	0	0	0	2	0	0	6	0	0	0	1	0	0	1	0	0	1	0	0	0	0	0	2	0	0	8	1	0	0	0	0	0	1	0	1	2	0
	20150111	1430	2015-01-11 14:30:00	1	0	0	1	2	0	0	0	0	0	1	0	0	0	0	1	2	0	0	0	0	0	0	0	0	0	0	0	1	0	0	1	0	0	1	0	0	0	0	0	0	1	0	1	2	0
	20150111	1431	2015-01-11 14:31:00	1	0	2	0	2	2	2	2	0	0	1	0	2	0	0	0	2	0	0	0	0	0	0	0	0	2	0	2	1	0	0	0	0	0	7	10	2	0	0	0	0	0	0	0	2	0
	20150111	1432	2015-01-11 14:32:00	1	0	2	0	2	1	0	1	0	0	4	2	0	0	0	0	0	0	0	1	0	0	0	0	0	1	0	0	0	0	0	1	0	0	2	9	0	0	0	0	0	1	0	0	0	0
	20150111	1433	2015-01-11 14:33:00	1	0	2	0	4	1	2	0	0	0	6	0	0	0	0	1	3	0	0	0	0	0	0	0	0	1	0	0	0	0	0	3	0	0	2	1	2	0	0	0	0	1	0	1	3	0
	20150111	1434	2015-01-11 14:34:00	1	1	0	0	0	1	0	2	0	0	0	0	1	0	0	6	2	0	0	0	4	0	0	0	0	0	0	0	0	0	0	2	0	0	1	2	1	0	0	0	0	1	0	0	0	0
	20150111	1435	2015-01-11 14:35:00	1	1	0	0	0	3	0	0	0	0	3	2	0	0	0	3	0	0	0	0	0	0	0	0	0	0	0	1	1	0	0	2	0	0	0	0	0	0	0	0	0	1	0	0	0	0
	20150111	1436	2015-01-11 14:36:00	1	6	2	0	0	0	0	3	0	0	0	3	2	0	0	1	1	0	0	1	1	0	0	2	0	1	0	1	1	0	0	5	0	0	2	0	0	0	0	0	0	0	0	0	0	0
	20150111	1437	2015-01-11 14:37:00	1	0	2	0	0	0	0	1	0	0	2	0	0	0	1	1	3	0	0	0	1	0	0	1	0	1	0	1	0	0	0	3	0	0	2	6	0	0	0	0	0	2	0	0	2	0
	20150111	1438	2015-01-11 14:38:00	1	2	0	0	2	0	3	2	0	0	0	1	0	0	9	1	1	0	0	1	0	1	0	0	0	1	0	2	0	0	0	1	0	0	2	1	0	0	3	0	0	0	0	1	1	0
	20150111	1439	2015-01-11 14:39:00	1	0	0	0	0	2	0	0	0	0	0	4	0	0	1	2	1	0	0	0	0	0	0	1	0	1	0	1	1	0	0	1	0	0	1	0	0	0	0	0	0	0	0	2	2	0
	20150111	1440	2015-01-11 14:40:00	1	1	3	0	2	0	0	0	0	0	3	2	0	0	2	4	1	0	1	1	0	6	0	2	0	2	0	0	1	0	0	1	0	0	2	0	0	0	0	0	0	0	4	3	1	0
	20150111	1441	2015-01-11 14:41:00	1	0	3	0	0	2	0	0	0	0	1	0	1	0	0	0	1	1	0	0	0	1	0	0	0	0	0	0	0	0	0	2	0	0	0	0	0	0	0	0	0	2	0	0	2	0
	20150111	1442	2015-01-11 14:42:00	1	0	2	0	3	0	1	0	0	0	2	3	0	0	3	1	2	1	0	1	0	0	0	1	0	0	0	3	0	0	0	2	0	0	0	0	4	0	0	0	0	0	0	0	0	0
	20150111	1443	2015-01-11 14:43:00	1	0	1	0	0	1	1	0	0	0	2	2	0	0	1	1	2	13	0	0	0	0	3	2	0	0	0	2	0	1	0	1	0	0	0	0	2	0	0	0	0	1	0	0	2	0
	20150111	1444	2015-01-11 14:44:00	1	0	1	0	2	2	0	0	0	0	2	0	0	0	2	2	0	0	0	1	2	0	0	2	0	2	0	2	0	2	0	1	0	0	2	1	0	0	0	0	0	1	0	0	21	1
	20150111	1445	2015-01-11 14:45:00	1	0	0	0	0	0	0	1	0	0	2	1	1	0	0	3	3	0	0	0	1	0	0	5	0	0	0	3	0	0	0	1	1	0	0	0	0	0	0	0	0	0	0	0	3	0
	20150111	1446	2015-01-11 14:46:00	1	0	2	0	0	0	0	1	0	1	2	1	0	0	5	1	2	0	0	1	1	0	0	0	0	1	0	1	0	0	0	1	6	0	0	0	0	0	0	0	0	0	0	0	2	0
	20150111	1447	2015-01-11 14:47:00	1	0	1	0	3	0	0	0	0	1	2	5	0	0	0	1	0	0	0	0	0	0	0	2	0	0	0	0	0	0	0	2	0	0	2	1	0	0	0	0	0	3	0	0	0	0
	20150111	1448	2015-01-11 14:48:00	1	0	0	0	1	0	2	1	0	0	2	0	0	0	4	2	0	0	0	0	2	0	0	0	0	1	0	3	2	0	0	1	0	0	0	0	3	2	7	0	2	0	0	0	1	0
	20150111	1449	2015-01-11 14:49:00	1	1	1	0	1	0	0	1	0	6	0	0	0	0	0	0	2	0	0	0	1	0	0	1	0	0	0	0	0	0	0	1	0	0	0	0	7	0	3	0	2	7	0	0	9	1
	20150111	1450	2015-01-11 14:50:00	1	4	0	0	1	2	3	0	0	3	7	0	1	0	1	0	0	0	0	1	1	1	0	1	0	2	0	2	0	0	0	0	0	0	0	5	8	0	0	0	0	1	0	0	0	0
	20150111	1451	2015-01-11 14:51:00	1	2	0	0	3	1	2	0	1	2	4	3	1	0	5	1	3	0	0	0	1	0	0	2	0	2	0	0	1	0	0	2	0	0	2	8	3	0	0	0	0	2	0	0	2	1
	20150111	1452	2015-01-11 14:52:00	1	0	0	0	3	1	3	0	4	1	2	2	0	0	19	1	1	0	0	0	0	0	0	1	0	0	0	0	0	0	0	1	4	0	0	0	4	0	0	1	0	0	0	0	0	0
	20150111	1453	2015-01-11 14:53:00	1	4	0	0	2	2	0	0	2	0	2	1	0	0	6	2	4	0	0	0	2	0	0	1	0	0	0	0	1	5	0	2	2	0	2	0	0	0	0	1	0	0	0	0	2	1
	20150111	1454	2015-01-11 14:54:00	1	0	0	0	2	0	0	0	0	2	3	2	0	0	0	1	2	0	0	1	0	0	0	2	0	3	0	0	0	2	0	1	1	0	2	0	0	0	0	2	0	2	0	0	2	2
	20150111	1455	2015-01-11 14:55:00	1	0	0	0	2	1	1	0	3	2	2	0	0	0	0	0	0	0	1	1	0	1	0	0	0	1	0	0	2	0	0	1	1	0	0	0	0	0	0	1	0	0	0	0	2	0
	20150111	1456	2015-01-11 14:56:00	1	0	0	0	1	1	1	0	5	0	0	1	0	1	0	1	2	0	0	0	2	0	0	0	0	2	0	0	0	0	0	0	5	0	2	4	2	0	0	4	0	0	0	0	2	0
	20150111	1457	2015-01-11 14:57:00	1	0	1	0	2	0	2	0	6	2	3	2	0	7	0	1	3	0	0	0	0	0	0	3	0	1	0	0	11	0	0	2	3	0	0	0	1	0	0	14	0	0	0	0	4	0
	20150111	1458	2015-01-11 14:58:00	1	0	1	0	1	0	0	0	1	1	3	0	2	0	0	2	2	0	0	0	1	0	0	1	0	1	0	0	3	0	0	1	1	0	0	0	0	0	0	2	0	2	0	0	7	0
	20150111	1459	2015-01-11 14:59:00	1	0	1	0	0	0	0	0	1	4	0	0	1	0	0	0	2	0	0	0	3	0	0	1	0	0	0	0	0	0	0	0	2	0	1	0	0	0	0	0	0	0	0	0	0	0
	20150111	1500	2015-01-11 15:00:00	1	0	2	0	2	0	0	0	1	0	2	0	1	0	0	1	2	0	0	0	0	0	0	0	0	1	0	0	2	0	0	3	5	0	1	6	0	0	0	0	0	1	0	0	0	0
	20150111	1501	2015-01-11 15:01:00	1	0	1	1	0	0	0	0	2	0	4	0	0	0	0	1	0	0	0	0	2	0	0	0	0	1	0	0	0	0	0	1	2	0	0	0	4	0	2	0	0	1	0	0	1	0
	20150111	1502	2015-01-11 15:02:00	1	0	2	2	2	1	0	0	0	2	4	0	1	0	0	1	0	0	2	1	2	0	0	0	0	0	0	0	0	0	0	2	1	0	0	0	0	0	1	1	0	0	0	0	0	0
	20150111	1503	2015-01-11 15:03:00	1	0	1	2	2	0	0	0	2	2	0	2	1	0	0	2	1	0	0	0	1	0	0	1	0	1	0	0	0	0	0	0	4	0	0	0	0	0	0	4	0	10	0	0	2	0
	20150111	1504	2015-01-11 15:04:00	1	0	3	1	0	0	0	0	1	0	0	0	0	0	0	5	3	3	2	0	0	0	0	1	0	2	0	0	0	0	0	0	3	0	0	0	0	0	0	1	0	13	0	0	0	0
	20150111	1505	2015-01-11 15:05:00	1	0	3	1	2	0	0	0	1	2	6	2	0	0	0	1	1	2	0	0	2	0	1	0	6	1	0	2	0	0	2	4	2	0	0	0	2	0	0	4	0	1	0	0	2	0
	20150111	1506	2015-01-11 15:06:00	1	0	2	1	2	1	2	0	2	2	4	2	1	2	0	1	1	1	2	0	0	0	0	2	0	2	0	0	0	0	1	1	2	0	0	0	4	0	0	0	0	1	0	0	2	0
	20150111	1507	2015-01-11 15:07:00	1	0	1	1	4	1	0	0	8	0	2	2	0	1	0	2	4	4	2	1	0	0	0	0	1	0	0	0	0	0	3	0	0	0	0	0	0	0	0	0	0	0	0	0	1	0
	20150111	1508	2015-01-11 15:08:00	1	0	1	1	4	1	0	1	2	0	5	2	0	0	0	1	3	2	2	0	0	0	0	0	1	3	0	2	0	0	2	1	0	0	0	0	3	0	0	0	0	0	0	0	3	0
	20150111	1509	2015-01-11 15:09:00	1	0	0	0	2	1	0	0	5	0	3	2	0	0	0	0	3	10	2	0	0	0	0	2	2	0	0	0	0	0	1	2	5	0	2	0	1	0	0	2	0	1	0	0	2	0
	20150111	1510	2015-01-11 15:10:00	1	0	0	0	3	2	0	0	0	0	2	0	0	0	0	2	7	0	1	0	0	0	2	1	2	2	0	2	1	0	0	0	4	0	2	0	0	0	0	2	0	1	0	0	2	0
	20150111	1511	2015-01-11 15:11:00	1	0	0	1	1	0	0	0	0	2	5	0	0	0	0	1	0	0	3	0	0	0	0	1	1	0	0	0	0	0	0	0	0	0	2	0	0	1	0	0	0	1	0	0	1	1
	20150111	1512	2015-01-11 15:12:00	1	0	0	6	3	1	0	0	0	2	0	0	0	0	0	1	0	1	0	0	2	0	0	3	4	1	0	3	0	0	1	1	0	0	1	0	0	0	0	0	0	2	0	0	1	1
	20150111	1513	2015-01-11 15:13:00	1	0	0	7	0	3	2	0	0	3	3	0	1	0	0	5	2	0	0	0	2	0	0	1	1	1	0	0	1	0	1	2	0	0	0	1	0	0	0	0	4	0	0	0	0	0
	20150111	1514	2015-01-11 15:14:00	1	1	0	2	2	0	2	0	0	3	0	0	0	0	0	1	0	0	0	1	1	0	4	1	1	1	0	3	1	0	0	2	0	0	0	7	1	0	0	0	1	0	0	0	0	0
	20150111	1515	2015-01-11 15:15:00	1	3	0	0	0	0	0	0	0	1	5	0	0	0	0	1	0	0	0	0	1	0	0	0	6	0	0	0	0	0	0	2	3	0	0	0	1	1	0	0	1	0	0	0	0	1
	20150111	1516	2015-01-11 15:16:00	1	10	0	0	0	0	0	0	0	1	2	1	0	0	0	1	0	0	2	0	0	0	0	2	1	0	0	0	0	2	0	2	4	0	0	4	2	0	0	0	10	0	0	0	1	2
	20150111	1517	2015-01-11 15:17:00	1	2	1	0	2	1	2	0	0	2	2	1	0	0	0	6	0	0	2	2	0	0	0	1	0	2	0	0	0	0	0	0	4	0	0	0	0	0	2	0	11	3	0	0	1	0
	20150111	1518	2015-01-11 15:18:00	1	0	1	2	2	8	0	0	0	1	0	0	2	0	0	2	0	0	1	0	2	2	0	0	2	1	0	0	0	0	0	1	0	0	2	0	3	0	3	0	1	0	0	0	2	0
	20150111	1519	2015-01-11 15:19:00	1	0	0	1	4	2	2	0	0	2	7	1	0	0	0	1	0	0	1	0	0	0	0	0	0	1	0	1	0	0	0	0	3	0	2	13	0	0	0	0	0	0	0	0	0	0
	20150111	1520	2015-01-11 15:20:00	1	0	0	0	2	1	5	0	0	1	2	1	0	0	0	1	0	0	2	0	2	1	2	2	3	1	0	2	0	0	0	1	1	0	5	0	0	0	1	0	1	0	0	0	2	0
	20150111	1521	2015-01-11 15:21:00	1	0	1	0	0	0	2	0	0	1	0	2	1	0	0	0	0	0	2	0	0	0	0	1	3	2	0	0	0	5	0	6	0	0	0	0	4	0	1	0	0	0	0	0	8	0
	20150111	1522	2015-01-11 15:22:00	1	0	2	0	2	2	0	0	0	1	0	2	0	0	0	0	0	0	1	0	2	0	1	0	0	5	0	2	0	1	0	1	0	0	2	0	0	0	1	0	0	0	0	0	1	0
	20150111	1523	2015-01-11 15:23:00	1	0	1	0	2	1	0	0	0	0	0	1	0	0	0	0	0	0	2	0	2	0	13	0	0	1	0	2	0	0	0	21	0	0	0	0	0	0	2	0	0	2	0	0	2	0
	20150111	1524	2015-01-11 15:24:00	1	0	0	0	3	1	2	0	0	2	0	1	0	0	0	0	0	0	1	0	2	0	0	2	0	2	0	2	0	0	0	21	3	0	0	1	1	0	0	0	1	0	0	0	0	0
	20150111	1525	2015-01-11 15:25:00	1	0	0	0	0	0	2	0	0	2	0	0	2	0	0	0	1	0	0	1	0	0	2	0	0	1	0	0	2	0	0	3	3	0	0	1	1	0	0	0	2	0	0	0	0	0
	20150111	1526	2015-01-11 15:26:00	1	4	0	0	0	0	3	0	0	0	0	0	2	0	5	0	1	0	1	0	0	0	31	0	0	0	0	0	0	0	0	2	2	0	0	1	0	0	3	0	0	2	0	3	0	0
	20150111	1527	2015-01-11 15:27:00	1	4	2	0	2	0	0	0	0	1	0	0	0	0	0	0	0	0	1	0	2	3	18	2	0	2	0	0	0	0	0	0	4	0	0	6	3	0	0	0	0	1	0	1	0	0
	20150111	1528	2015-01-11 15:28:00	1	0	1	3	0	0	1	0	0	1	0	2	0	2	16	0	5	0	2	0	0	0	15	0	0	0	0	2	0	0	0	3	3	0	3	1	0	0	1	0	0	0	0	0	1	0
	20150111	1529	2015-01-11 15:29:00	1	0	3	2	0	0	1	0	0	2	0	2	2	5	43	0	2	0	2	1	0	1	3	2	0	1	0	0	1	0	0	1	0	0	0	5	0	0	1	0	0	3	0	0	1	0
	20150111	1530	2015-01-11 15:30:00	1	0	0	0	0	0	2	0	0	1	0	0	0	0	4	1	1	0	2	0	4	0	0	0	0	1	0	0	0	0	0	2	2	0	0	2	3	0	0	0	0	0	0	0	2	0
	20150111	1531	2015-01-11 15:31:00	1	0	0	0	0	0	0	0	0	2	0	2	0	0	0	1	1	0	3	0	2	0	0	1	0	2	0	2	1	0	0	2	2	0	2	4	11	0	3	0	1	0	0	0	2	0
	20150111	1532	2015-01-11 15:32:00	1	0	0	2	0	0	2	0	0	2	0	2	0	0	0	0	0	0	2	0	1	0	0	1	0	1	0	2	2	0	0	2	1	0	2	0	0	0	0	0	0	2	0	0	3	0
	20150111	1533	2015-01-11 15:33:00	1	0	0	2	0	1	0	0	0	2	0	16	0	0	2	1	0	0	2	0	1	0	0	2	0	0	1	3	1	0	0	0	3	0	2	0	0	0	4	0	0	0	0	0	2	0
	20150111	1534	2015-01-11 15:34:00	1	0	0	2	0	1	0	0	0	1	0	43	0	0	6	1	2	0	1	0	0	0	0	2	0	1	0	2	0	0	0	0	0	0	0	0	0	0	1	0	0	2	0	0	1	2
	20150111	1535	2015-01-11 15:35:00	1	0	0	3	0	1	2	0	0	2	0	0	2	0	6	2	0	0	1	0	0	0	0	0	0	1	0	0	0	0	0	0	0	0	0	3	0	0	18	0	4	1	0	0	3	0
	20150111	1536	2015-01-11 15:36:00	1	0	0	0	0	1	1	0	0	1	0	0	2	0	0	1	2	0	2	0	0	0	0	0	0	0	0	0	0	0	0	0	3	0	0	0	5	0	3	0	2	1	0	0	1	0
	20150111	1537	2015-01-11 15:37:00	1	0	2	0	0	0	1	0	0	0	0	0	2	0	2	1	0	0	0	0	0	0	0	0	0	1	0	0	0	0	0	2	4	0	0	3	0	0	2	0	0	0	0	0	0	0
	20150111	1538	2015-01-11 15:38:00	1	0	3	2	2	0	0	0	0	1	0	0	2	0	2	0	0	0	0	0	2	0	0	0	0	0	0	0	0	0	0	2	2	0	0	1	1	0	2	0	0	1	0	1	0	0
	20150111	1539	2015-01-11 15:39:00	1	0	1	0	0	0	0	0	4	2	0	0	0	0	0	0	2	0	0	0	2	0	0	1	0	0	5	2	0	0	0	1	2	0	0	1	2	0	0	0	1	1	0	5	0	0
	20150111	1540	2015-01-11 15:40:00	1	0	4	2	2	3	1	5	6	1	0	1	0	0	3	0	0	0	0	0	0	12	0	0	0	0	0	2	0	0	0	1	3	0	0	0	1	2	2	0	0	1	2	0	3	0
	20150111	1541	2015-01-11 15:41:00	1	0	1	2	2	0	1	0	1	3	0	1	0	0	2	2	3	0	2	0	0	1	0	1	0	0	0	0	0	0	0	2	2	0	2	1	3	1	1	0	0	1	0	1	2	2
	20150111	1542	2015-01-11 15:42:00	1	0	0	0	2	0	3	0	7	0	0	1	0	0	1	0	3	0	9	0	0	0	0	1	0	0	0	3	0	2	0	1	2	0	2	0	0	0	2	0	0	0	0	2	0	1
	20150111	1543	2015-01-11 15:43:00	1	0	0	1	2	0	0	0	1	3	0	1	0	0	1	1	0	0	4	0	0	0	0	0	0	2	1	1	0	1	0	1	0	0	0	3	0	0	0	0	1	2	0	0	2	2
	20150111	1544	2015-01-11 15:44:00	1	0	3	0	2	7	0	0	1	11	0	2	2	0	2	1	0	0	1	0	0	0	0	1	0	1	0	3	0	1	0	2	0	0	2	0	0	0	2	0	0	0	0	0	2	0
	20150111	1545	2015-01-11 15:45:00	1	0	2	0	0	13	0	0	0	3	0	2	0	0	0	0	22	0	0	0	0	1	0	2	0	1	0	2	0	0	0	1	2	0	1	2	0	0	0	0	0	2	0	0	2	0
	20150111	1546	2015-01-11 15:46:00	1	0	2	2	2	4	0	1	0	2	0	0	0	0	2	0	2	0	2	0	0	1	0	0	0	1	0	1	0	0	0	0	3	0	1	0	0	0	0	0	0	1	0	0	0	2
	20150111	1547	2015-01-11 15:47:00	1	0	0	2	0	0	1	0	5	1	0	2	0	0	2	0	4	0	2	0	0	0	0	0	0	1	0	5	2	0	0	0	1	0	2	5	0	0	0	0	1	0	0	0	3	3
	20150111	1548	2015-01-11 15:48:00	1	0	0	1	3	1	1	0	1	2	0	7	0	0	1	0	2	0	1	0	0	0	0	4	0	2	0	6	0	0	0	0	2	0	0	4	0	0	0	0	0	1	0	0	2	0
	20150111	1549	2015-01-11 15:49:00	1	0	1	1	0	20	0	0	1	0	0	0	3	0	3	1	3	0	0	0	0	0	0	0	0	0	0	0	0	8	0	4	2	0	0	5	0	0	2	1	0	1	0	0	0	1
	20150111	1550	2015-01-11 15:50:00	1	0	2	4	0	0	0	0	0	44	0	0	2	0	4	0	2	0	2	0	0	0	0	0	0	1	0	0	1	17	0	2	2	0	0	0	0	0	0	3	0	0	0	0	2	2
	20150111	1551	2015-01-11 15:51:00	1	0	0	1	0	1	2	0	0	4	0	0	0	0	4	1	2	0	2	1	0	0	0	1	0	1	0	0	5	2	0	1	6	0	0	0	0	0	0	5	1	2	0	0	0	1
	20150111	1552	2015-01-11 15:52:00	1	0	3	10	5	0	3	0	20	2	0	0	1	4	1	0	0	0	0	0	0	0	0	1	0	0	0	2	0	0	7	1	1	0	2	2	0	0	0	0	0	0	0	0	0	2
	20150111	1553	2015-01-11 15:53:00	1	0	2	32	1	0	0	0	16	0	0	0	0	0	4	0	1	5	3	0	0	1	0	0	0	2	0	2	0	2	1	1	2	0	1	0	0	0	0	1	0	1	0	1	0	0
	20150111	1554	2015-01-11 15:54:00	1	0	0	2	2	0	0	0	0	0	0	0	0	1	4	0	1	0	2	0	0	2	0	0	0	1	0	1	31	0	1	1	5	0	1	0	0	0	3	2	0	0	0	1	0	0
	20150111	1555	2015-01-11 15:55:00	1	0	0	0	1	0	2	3	0	0	0	0	0	1	4	0	1	0	2	4	0	0	0	2	0	1	0	1	1	0	0	2	0	0	0	4	0	0	0	0	0	0	0	0	2	1
	20150111	1556	2015-01-11 15:56:00	1	0	0	0	1	0	4	6	0	0	0	0	0	2	1	0	3	1	2	0	0	0	0	1	0	1	0	0	0	0	0	3	2	0	0	7	1	0	2	0	0	0	0	0	2	1
	20150111	1557	2015-01-11 15:57:00	1	0	1	2	0	0	1	2	0	1	0	0	0	4	2	0	4	0	0	1	0	0	0	1	0	1	0	4	0	0	0	1	0	0	2	0	3	0	0	0	0	0	0	0	3	2
	20150111	1558	2015-01-11 15:58:00	1	0	5	0	2	0	1	0	0	0	0	0	0	2	3	12	2	2	1	0	0	1	0	2	0	1	0	1	0	0	0	0	0	0	2	0	9	0	3	0	0	0	0	0	1	1
	20150111	1559	2015-01-11 15:59:00	1	0	1	0	2	0	0	2	3	2	0	0	0	2	1	11	2	4	2	2	0	0	0	1	0	1	0	2	0	0	0	2	0	0	2	3	1	0	2	0	1	0	0	0	0	1
	20150111	1600	2015-01-11 16:00:00	1	0	1	0	1	0	0	1	0	1	0	0	0	4	5	2	2	1	1	0	0	1	0	1	0	1	0	16	0	0	1	2	1	0	0	0	0	0	2	0	2	0	0	0	2	7
	20150111	1601	2015-01-11 16:01:00	1	0	2	0	1	0	0	1	0	1	0	0	0	0	0	3	3	0	2	0	0	0	0	2	0	1	0	17	0	0	8	2	3	0	0	0	0	3	0	1	0	3	0	0	0	2
	20150111	1602	2015-01-11 16:02:00	1	0	1	3	1	1	0	3	0	2	0	1	0	0	2	0	2	2	0	0	0	0	0	0	0	0	0	2	0	1	1	3	0	0	0	0	0	16	0	1	1	0	0	0	0	2
	20150111	1603	2015-01-11 16:03:00	1	0	0	2	2	0	0	0	0	0	0	1	0	0	3	1	0	0	0	0	0	0	0	0	0	0	0	0	1	3	0	2	2	0	0	0	2	0	3	0	4	0	0	0	0	1
	20150111	1604	2015-01-11 16:04:00	1	0	2	3	0	2	0	0	0	0	0	2	0	0	3	2	2	0	0	0	0	2	0	0	0	0	0	0	1	0	0	3	3	0	0	0	1	0	0	0	0	0	0	0	0	2
	20150111	1605	2015-01-11 16:05:00	1	0	0	1	2	1	0	0	0	0	0	0	0	2	3	1	0	0	0	0	0	0	0	0	0	0	0	0	1	0	0	0	1	0	0	0	0	0	2	0	0	0	0	0	1	3
	20150111	1606	2015-01-11 16:06:00	1	0	2	1	0	0	0	0	0	0	0	5	0	1	0	2	4	2	2	0	0	0	0	0	0	0	0	0	0	0	0	1	0	0	0	3	2	0	2	0	0	0	0	0	1	2
	20150111	1607	2015-01-11 16:07:00	1	0	0	1	2	0	0	0	0	0	0	1	0	1	1	0	2	0	2	1	0	1	0	0	0	1	0	2	1	0	0	1	2	0	2	0	2	0	0	0	1	1	0	0	2	3
	20150111	1608	2015-01-11 16:08:00	1	0	0	1	2	1	0	0	0	0	0	1	0	4	2	1	3	3	2	0	0	1	0	0	0	1	0	1	1	0	0	3	0	0	0	0	3	0	23	0	8	1	0	0	2	0
	20150111	1609	2015-01-11 16:09:00	1	0	0	1	2	1	1	0	0	0	0	1	0	5	2	1	2	0	1	1	0	0	0	0	0	3	0	2	0	0	0	2	0	0	2	0	0	0	2	0	1	0	0	0	3	0
	20150111	1610	2015-01-11 16:10:00	1	0	2	0	2	2	1	0	0	0	0	0	0	2	0	5	2	1	2	0	0	0	0	0	0	0	0	3	1	0	0	3	0	0	2	0	0	0	1	0	6	1	0	0	2	0
	20150111	1611	2015-01-11 16:11:00	1	0	2	0	0	1	0	0	0	0	0	1	0	2	0	17	0	0	0	0	0	0	0	0	1	0	0	1	0	1	0	19	3	0	2	0	0	0	3	0	8	1	0	0	9	0
	20150111	1612	2015-01-11 16:12:00	1	0	2	0	2	1	2	0	0	0	0	1	2	0	2	5	3	0	2	0	0	0	0	0	0	2	0	2	0	0	0	1	0	0	1	0	0	0	0	0	2	3	0	0	2	0
	20150111	1613	2015-01-11 16:13:00	1	0	0	0	0	0	0	0	0	0	2	0	0	0	2	4	2	0	0	0	2	0	0	0	0	2	0	1	0	0	0	0	1	0	1	2	0	0	2	0	0	0	0	0	3	0
	20150111	1614	2015-01-11 16:14:00	1	0	2	0	1	4	0	0	0	0	5	0	0	3	0	1	1	0	2	0	0	0	0	0	0	1	0	0	0	2	0	1	3	0	0	3	0	0	0	0	0	1	0	0	0	0
	20150111	1615	2015-01-11 16:15:00	1	2	2	0	1	1	0	0	0	0	0	0	0	0	2	2	0	22	0	0	0	0	0	0	0	1	0	0	0	43	0	1	1	0	0	2	0	0	2	1	0	1	0	0	0	0
	20150111	1616	2015-01-11 16:16:00	1	9	0	0	0	1	2	0	0	0	0	0	0	0	2	2	0	3	2	0	3	0	1	0	0	0	0	2	0	2	0	2	3	0	0	5	0	1	0	4	0	4	0	0	0	0
	20150111	1617	2015-01-11 16:17:00	1	0	0	0	2	1	3	0	0	0	4	2	0	2	0	13	0	1	2	0	0	0	1	0	0	0	0	2	2	4	0	2	3	0	2	0	0	3	2	2	0	1	1	0	0	0
	20150111	1618	2015-01-11 16:18:00	1	0	0	2	1	2	2	0	0	0	0	0	0	2	1	1	0	0	2	0	3	1	0	0	0	1	0	1	2	0	0	2	0	0	0	1	0	1	2	0	0	0	1	0	0	0
	20150111	1619	2015-01-11 16:19:00	1	2	0	1	1	2	0	9	0	0	0	2	2	1	3	0	1	0	0	0	1	2	0	0	0	2	0	1	0	1	0	1	5	0	0	5	0	0	0	0	0	0	0	0	0	0
	20150111	1620	2015-01-11 16:20:00	1	1	2	2	0	0	1	0	0	0	9	0	2	1	2	2	3	0	2	0	0	0	0	0	0	1	0	2	0	0	0	1	2	0	2	1	0	0	1	0	0	0	4	0	2	0
	20150111	1621	2015-01-11 16:21:00	1	0	0	1	0	2	3	0	0	0	0	2	1	0	0	0	2	0	1	0	0	0	0	0	0	2	0	3	2	0	0	2	2	0	2	0	0	0	3	0	0	0	7	0	1	0
	20150111	1622	2015-01-11 16:22:00	1	0	1	0	0	2	0	0	0	0	0	4	0	0	0	1	3	0	1	0	7	0	0	0	9	1	0	1	5	1	0	2	7	0	0	3	0	0	0	0	0	2	0	0	1	1
	20150111	1623	2015-01-11 16:23:00	1	0	1	1	0	1	0	0	0	0	0	0	0	2	4	2	3	0	2	0	0	0	0	0	20	1	0	2	0	0	0	1	1	0	0	9	0	0	0	0	0	0	3	0	3	0
	20150111	1624	2015-01-11 16:24:00	1	0	3	0	0	0	0	0	0	0	0	0	0	2	1	1	1	0	1	0	1	0	0	0	7	1	0	2	0	0	0	3	3	0	0	4	0	0	0	0	0	1	2	0	2	0
	20150111	1625	2015-01-11 16:25:00	1	0	1	2	0	0	2	0	0	0	0	0	0	0	2	5	1	0	1	0	1	2	0	0	1	0	0	1	0	0	0	1	3	0	0	1	0	0	0	0	0	2	13	0	0	1
	20150111	1626	2015-01-11 16:26:00	1	1	2	0	0	0	0	0	0	0	0	0	2	1	1	3	0	0	1	20	0	0	0	0	1	0	0	1	0	0	0	1	2	0	0	0	2	0	2	0	0	0	7	0	0	2
	20150111	1627	2015-01-11 16:27:00	1	19	0	0	0	2	0	0	0	0	0	0	0	3	0	2	0	3	1	13	0	0	1	0	0	0	0	0	1	0	0	2	2	0	2	0	4	2	0	0	0	1	0	0	0	2
	20150111	1628	2015-01-11 16:28:00	1	1	0	2	0	2	0	0	0	0	0	2	0	2	0	0	0	3	0	0	1	0	1	0	1	0	0	0	1	0	0	0	0	0	0	0	0	0	0	0	0	1	0	0	0	0
	20150111	1629	2015-01-11 16:29:00	1	1	0	0	0	0	0	0	0	0	0	1	0	2	2	0	0	0	0	0	2	1	0	0	0	1	0	0	0	1	9	0	2	0	0	0	3	1	6	2	0	0	0	0	0	3
	20150111	1630	2015-01-11 16:30:00	1	3	0	0	0	2	3	0	6	0	0	1	0	2	2	0	2	0	2	0	1	0	0	1	0	1	0	0	0	3	1	2	2	0	0	5	2	1	0	0	0	0	15	0	0	1
	20150111	1631	2015-01-11 16:31:00	1	1	0	0	0	1	3	9	0	0	0	2	1	2	0	3	2	1	2	0	1	1	0	3	0	0	0	0	0	0	0	2	0	0	2	0	2	0	0	2	0	0	47	0	0	1
	20150111	1632	2015-01-11 16:32:00	1	0	2	2	0	1	2	2	0	0	0	1	1	3	2	10	2	0	2	0	1	0	0	5	0	0	0	2	0	2	0	2	0	0	0	0	0	0	0	0	0	1	6	0	2	1
	20150111	1633	2015-01-11 16:33:00	1	0	2	2	0	1	0	0	0	0	0	0	0	3	0	2	2	0	2	0	0	0	0	2	2	0	0	1	0	0	0	2	2	0	2	0	0	0	1	2	0	1	0	0	0	1
	20150111	1634	2015-01-11 16:34:00	1	0	2	0	0	9	0	0	0	0	3	0	0	3	2	1	2	0	2	0	1	0	0	3	0	0	0	3	0	2	0	0	2	0	0	2	2	0	1	6	0	0	0	0	2	0
	20150111	1635	2015-01-11 16:35:00	1	0	0	0	0	9	0	0	0	0	14	0	1	2	4	2	3	0	2	0	0	0	0	0	0	0	0	1	1	2	0	2	2	0	0	0	0	0	2	0	0	0	0	0	3	0
	20150111	1636	2015-01-11 16:36:00	1	0	2	0	0	1	0	0	0	0	0	0	0	0	2	1	3	0	2	0	2	0	0	2	0	0	0	2	0	2	0	0	0	0	0	0	1	0	2	0	0	0	0	0	5	2
	20150111	1637	2015-01-11 16:37:00	1	0	1	0	0	1	0	0	0	0	0	2	0	0	4	3	1	0	0	0	0	0	0	1	0	0	0	2	0	2	0	2	2	0	3	0	1	0	2	0	0	0	0	0	1	0
	20150111	1638	2015-01-11 16:38:00	1	0	1	0	0	0	0	1	0	0	0	0	1	0	3	0	0	0	0	0	0	2	0	2	0	0	0	0	0	2	0	0	1	0	0	1	0	0	0	4	0	1	0	0	1	2
	20150111	1639	2015-01-11 16:39:00	1	0	2	3	0	1	0	0	0	0	0	0	1	0	0	1	0	0	0	0	1	0	0	2	0	0	0	2	1	0	0	3	1	0	0	1	0	0	1	1	0	1	0	0	0	0
	20150111	1640	2015-01-11 16:40:00	1	0	1	2	0	1	2	2	0	0	0	0	0	0	0	1	2	0	2	0	2	0	0	0	0	0	3	0	0	2	0	1	2	0	0	0	2	0	1	2	0	0	0	0	1	0
	20150111	1641	2015-01-11 16:41:00	1	0	3	2	0	0	2	1	0	0	0	0	0	0	2	0	5	0	0	0	1	1	1	1	0	0	2	4	0	0	0	0	0	0	1	3	0	0	0	0	0	2	0	0	1	0
	20150111	1642	2015-01-11 16:42:00	1	1	2	0	0	1	1	1	0	0	0	3	0	0	2	0	1	0	2	0	0	1	1	1	2	0	0	2	0	13	0	0	2	0	0	0	1	0	0	0	0	1	0	0	2	0
	20150111	1643	2015-01-11 16:43:00	1	0	2	0	0	1	0	4	5	0	0	0	0	0	2	0	2	0	0	0	0	0	0	1	2	0	0	0	2	2	0	0	3	0	1	3	1	0	10	0	0	2	0	0	3	0
	20150111	1644	2015-01-11 16:44:00	1	1	0	0	0	2	2	0	0	0	0	0	0	0	0	0	1	0	2	0	2	0	0	1	0	0	0	1	0	0	0	2	0	0	0	0	1	0	2	0	0	1	0	0	0	0
	20150111	1645	2015-01-11 16:45:00	1	1	0	2	0	0	0	0	2	0	0	1	4	0	0	3	2	2	1	0	0	0	0	0	1	0	0	3	0	0	0	2	0	0	0	0	0	0	0	0	0	8	0	0	0	0
	20150111	1646	2015-01-11 16:46:00	1	3	0	0	0	8	0	0	0	0	0	3	4	0	3	0	1	0	1	0	2	1	0	2	5	0	0	0	1	0	0	1	0	0	2	0	0	0	1	0	0	0	0	0	1	2
	20150111	1647	2015-01-11 16:47:00	1	0	0	1	0	1	0	0	0	0	0	0	0	0	3	4	2	3	0	0	0	1	0	0	0	0	0	2	0	0	0	1	0	0	0	3	0	0	1	0	0	0	0	0	1	2
	20150111	1648	2015-01-11 16:48:00	1	2	0	0	0	0	3	0	3	1	0	0	0	0	4	0	0	4	2	0	0	1	0	3	0	0	0	0	1	1	0	2	0	0	0	0	0	0	0	0	0	0	0	0	0	2
	20150111	1649	2015-01-11 16:49:00	1	2	0	7	0	1	4	0	10	0	0	1	0	0	5	10	1	6	0	0	7	0	0	0	0	0	0	0	0	3	0	1	3	0	0	0	4	0	4	0	0	3	0	1	0	0
	20150111	1650	2015-01-11 16:50:00	1	0	2	20	0	1	4	3	0	1	0	1	0	3	2	1	4	3	0	0	1	2	0	2	0	0	0	2	1	2	0	2	0	0	2	2	0	0	0	4	0	0	0	4	0	2
	20150111	1651	2015-01-11 16:51:00	1	0	2	2	0	1	0	0	0	0	0	0	0	0	2	1	2	2	1	0	0	0	3	0	0	0	0	0	2	1	0	2	0	0	3	1	1	5	0	0	0	2	0	0	0	1
	20150111	1652	2015-01-11 16:52:00	1	0	0	1	0	1	2	1	0	0	1	3	2	4	3	1	0	2	3	0	0	0	0	1	0	0	0	2	0	0	0	2	0	0	4	1	0	5	2	0	0	2	0	0	0	2
	20150111	1653	2015-01-11 16:53:00	1	0	0	0	0	4	2	2	0	0	1	0	1	2	1	2	2	0	1	0	0	0	0	1	0	0	0	6	2	2	0	0	2	0	0	0	1	0	2	2	0	0	0	0	0	1
	20150111	1654	2015-01-11 16:54:00	1	0	1	1	0	2	1	5	0	0	1	0	3	0	0	2	2	0	2	0	0	0	0	0	0	0	0	1	2	2	0	1	4	0	0	0	0	0	2	0	0	2	0	0	3	3
	20150111	1655	2015-01-11 16:55:00	1	0	1	2	0	0	2	0	0	0	0	4	0	0	3	2	2	0	1	0	0	0	0	2	0	0	0	1	5	1	0	3	1	0	0	0	1	0	0	0	0	0	0	0	2	2
	20150111	1656	2015-01-11 16:56:00	1	2	0	0	1	0	2	0	1	0	1	0	1	0	3	9	1	0	0	0	0	0	0	0	0	0	0	0	1	2	0	0	2	0	0	0	3	2	2	4	0	0	0	0	0	0
	20150111	1657	2015-01-11 16:57:00	1	3	2	1	3	0	0	1	0	0	1	0	5	0	4	0	1	5	0	2	0	1	0	0	0	0	2	7	0	1	0	3	1	0	2	0	1	0	0	3	0	0	0	0	2	2
	20150111	1658	2015-01-11 16:58:00	1	1	2	1	2	0	0	4	3	0	7	0	2	0	5	0	0	1	2	0	0	0	0	2	0	0	3	0	0	0	0	0	0	0	0	0	0	0	0	1	0	0	0	0	2	0
	20150111	1659	2015-01-11 16:59:00	1	1	2	0	3	2	0	1	0	0	0	0	3	0	1	3	0	3	0	1	0	0	0	0	0	0	0	0	0	2	0	2	0	0	1	0	4	2	7	0	0	0	0	0	0	2
	20150111	1700	2015-01-11 17:00:00	1	0	0	1	0	1	0	0	1	0	0	0	0	0	2	1	0	0	2	0	2	0	0	0	0	0	0	2	0	1	0	0	0	0	1	0	0	0	3	1	0	1	0	0	0	0
	20150111	1701	2015-01-11 17:01:00	1	0	0	0	0	1	0	0	0	0	0	0	0	0	2	0	0	0	1	1	0	0	0	0	0	0	0	0	0	1	0	0	0	0	3	0	1	0	1	0	0	1	0	0	0	0
	20150111	1702	2015-01-11 17:02:00	1	3	1	0	25	0	0	0	0	0	0	0	0	0	15	0	0	0	0	1	0	0	3	0	0	0	0	0	0	0	0	2	0	0	0	0	11	0	0	0	0	0	0	0	0	2
	20150111	1703	2015-01-11 17:03:00	1	2	1	0	5	0	0	1	0	0	0	0	2	0	3	1	3	0	1	0	0	0	0	0	0	0	0	3	1	2	1	2	0	0	1	0	0	2	0	0	0	0	0	0	0	0
	20150111	1704	2015-01-11 17:04:00	1	6	2	0	0	2	0	1	0	0	0	0	2	0	1	0	2	0	2	1	0	0	0	0	0	0	0	0	2	0	2	1	0	0	0	0	0	4	2	0	0	0	0	0	0	0
	20150111	1705	2015-01-11 17:05:00	1	0	2	0	0	0	0	2	0	0	0	2	2	0	0	0	1	0	0	0	0	0	0	1	0	0	2	0	1	1	0	2	0	0	0	0	0	2	0	0	1	1	0	0	0	2
	20150111	1706	2015-01-11 17:06:00	1	0	1	1	0	0	0	0	0	0	0	1	2	0	0	0	5	1	2	0	0	0	0	0	0	0	1	0	0	2	1	0	0	0	4	0	0	0	3	0	0	1	0	2	0	0
	20150111	1707	2015-01-11 17:07:00	1	0	5	0	2	1	1	0	0	0	0	2	2	0	0	0	24	3	1	1	0	0	0	2	0	0	1	0	1	1	7	0	0	0	2	0	0	3	1	0	1	2	0	0	2	2
	20150111	1708	2015-01-11 17:08:00	1	4	2	0	20	4	4	0	0	0	0	1	0	0	0	0	4	1	1	0	0	0	0	1	0	0	0	0	1	1	1	0	0	0	0	0	3	3	1	0	0	3	0	3	2	0
	20150111	1709	2015-01-11 17:09:00	1	0	0	0	1	0	8	0	0	0	5	1	0	0	0	0	0	0	0	3	1	0	6	1	0	0	0	2	0	1	0	2	0	0	0	0	4	2	0	0	0	0	0	1	2	2
	20150111	1710	2015-01-11 17:10:00	1	2	0	0	0	3	0	0	0	0	5	0	0	0	0	4	0	2	2	1	1	0	0	3	0	0	0	0	1	3	0	0	0	0	0	0	0	0	2	0	0	2	0	2	0	0
	20150111	1711	2015-01-11 17:11:00	1	1	2	0	0	0	0	4	0	0	0	0	0	0	0	1	0	4	0	2	0	0	0	2	0	0	0	3	1	1	1	2	0	0	0	0	0	6	0	0	1	2	0	0	1	1
	20150111	1712	2015-01-11 17:12:00	1	0	0	0	0	1	0	2	0	0	0	0	3	0	0	1	8	2	1	0	0	17	0	1	0	0	0	0	3	2	0	1	0	0	2	0	0	3	5	0	22	0	0	0	2	1
	20150111	1713	2015-01-11 17:13:00	1	0	0	0	0	1	0	2	0	0	0	0	4	0	0	2	2	4	1	5	2	5	0	2	0	0	0	0	1	0	0	1	0	0	0	0	0	2	2	0	8	0	0	0	2	1
	20150111	1714	2015-01-11 17:14:00	1	0	0	0	0	1	0	3	0	0	0	3	0	0	0	1	2	0	2	2	1	4	0	3	0	0	0	0	1	2	0	0	0	0	0	0	2	0	2	0	0	1	0	0	4	0
	20150111	1715	2015-01-11 17:15:00	1	0	0	17	0	2	0	1	0	0	0	2	2	0	2	0	2	0	1	2	0	5	0	0	0	0	0	1	2	1	0	2	0	0	2	0	1	4	0	0	0	1	0	0	4	2
	20150111	1716	2015-01-11 17:16:00	1	0	0	4	0	2	0	2	0	0	0	3	2	0	0	0	0	0	1	0	0	0	0	2	0	0	0	2	0	2	0	0	0	0	0	0	0	2	24	0	1	0	0	0	3	3
	20150111	1717	2015-01-11 17:17:00	1	0	0	2	0	0	0	1	3	0	0	0	2	0	0	0	0	0	2	2	0	0	0	0	0	0	0	3	1	2	0	0	0	0	2	0	0	2	18	0	0	0	0	0	2	0
	20150111	1718	2015-01-11 17:18:00	1	0	4	1	0	2	5	1	3	0	0	0	0	0	1	0	0	0	0	0	0	1	0	0	0	0	5	2	1	2	0	1	0	0	1	2	0	4	1	0	9	1	0	0	0	1
	20150111	1719	2015-01-11 17:19:00	1	0	0	2	0	0	4	0	0	0	0	0	0	0	0	0	0	0	1	1	0	4	0	0	0	0	0	0	2	2	0	1	0	0	1	0	1	4	4	0	0	1	0	0	2	2
	20150111	1720	2015-01-11 17:20:00	1	0	0	1	0	2	0	2	0	0	0	0	2	0	0	0	2	2	1	1	1	0	0	1	0	0	0	0	4	1	0	0	0	0	0	0	3	1	1	0	0	0	0	1	0	1
	20150111	1721	2015-01-11 17:21:00	1	0	0	1	0	0	0	0	0	2	0	5	0	1	0	0	0	1	2	0	12	0	0	1	0	0	0	2	0	1	0	4	0	0	0	2	2	1	1	0	0	0	0	3	2	2
	20150111	1722	2015-01-11 17:22:00	1	0	0	0	0	1	0	2	0	1	0	0	0	0	0	0	2	0	0	0	0	0	1	0	0	0	0	0	2	2	0	1	0	0	4	4	0	2	0	0	0	3	0	0	1	0
	20150111	1723	2015-01-11 17:23:00	1	0	0	0	0	1	0	2	0	2	0	0	1	0	3	0	1	0	0	2	2	0	0	2	0	0	0	0	2	0	0	2	0	0	1	1	0	3	3	0	8	0	0	0	0	0
	20150111	1724	2015-01-11 17:24:00	1	0	1	0	0	1	0	0	0	2	0	0	1	2	2	0	4	0	0	0	0	0	2	1	0	0	2	1	0	0	0	1	0	0	0	14	0	2	18	3	4	0	0	0	2	0
	20150111	1725	2015-01-11 17:25:00	1	0	1	3	0	1	0	2	0	0	0	0	0	0	0	0	2	0	1	2	0	0	0	1	0	0	3	1	2	2	0	3	0	0	0	0	0	4	2	3	1	3	0	0	2	2
	20150111	1726	2015-01-11 17:26:00	1	0	3	0	2	1	2	2	0	2	0	2	0	4	1	0	4	0	1	1	2	0	0	1	0	0	0	2	1	0	0	1	0	0	0	0	1	2	2	0	4	0	0	1	2	1
	20150111	1727	2015-01-11 17:27:00	1	0	1	0	0	0	2	0	0	0	0	0	1	0	1	0	12	0	2	2	1	0	0	2	0	0	3	0	1	2	0	0	0	0	0	0	1	2	2	0	1	2	0	4	0	1
	20150111	1728	2015-01-11 17:28:00	1	0	0	3	4	0	0	3	0	2	0	2	1	1	0	0	0	0	2	1	1	0	0	16	0	0	0	0	0	2	0	6	0	0	2	0	0	5	2	0	0	1	0	0	0	2
	20150111	1729	2015-01-11 17:29:00	1	0	0	0	0	1	0	2	0	3	0	0	0	1	0	0	0	0	1	0	0	0	0	0	0	0	0	2	1	4	0	3	0	0	2	1	0	10	0	1	0	2	0	0	2	3
	20150111	1730	2015-01-11 17:30:00	1	0	0	0	0	1	0	4	0	0	0	0	0	3	0	3	0	0	0	2	0	0	5	0	0	0	5	0	1	2	0	5	0	0	2	1	4	3	0	1	0	0	0	0	2	0
	20150111	1731	2015-01-11 17:31:00	1	5	1	2	0	0	0	0	0	0	0	2	0	0	0	0	0	0	0	0	0	0	2	2	0	0	0	1	1	3	0	1	0	0	5	0	3	0	0	2	0	0	0	0	2	2
	20150111	1732	2015-01-11 17:32:00	1	2	1	0	0	0	2	0	2	1	0	0	0	2	0	0	2	0	0	1	0	0	0	0	0	0	0	1	2	2	0	0	3	0	1	0	0	2	0	2	0	1	0	0	2	0
	20150111	1733	2015-01-11 17:33:00	1	1	1	0	0	0	0	2	0	1	0	0	0	0	2	2	2	0	2	1	6	0	0	0	0	0	0	0	1	1	0	0	2	0	0	0	0	5	3	3	0	0	0	0	0	0
	20150111	1734	2015-01-11 17:34:00	1	1	3	3	0	0	3	0	0	1	0	0	0	3	2	1	2	0	0	2	4	2	0	0	0	0	0	3	2	2	0	0	0	0	0	0	0	2	1	4	0	0	0	0	0	1
	20150111	1735	2015-01-11 17:35:00	1	1	0	0	0	2	2	1	0	3	0	4	0	2	0	2	0	0	2	0	2	0	0	2	0	0	0	0	2	1	0	1	0	0	2	0	0	3	2	2	0	2	0	0	0	1
	20150111	1736	2015-01-11 17:36:00	1	0	2	3	4	1	3	1	0	0	4	1	0	0	0	1	0	0	2	0	2	0	0	1	0	0	0	1	0	0	0	1	0	0	0	0	0	3	7	2	0	1	0	0	1	2
	20150111	1737	2015-01-11 17:37:00	1	0	2	0	0	0	4	1	0	3	3	1	0	1	0	1	2	0	1	18	2	0	0	2	0	0	0	1	2	3	0	0	0	0	0	0	0	1	2	0	0	9	0	0	2	2
	20150111	1738	2015-01-11 17:38:00	1	0	2	2	4	0	0	2	0	3	0	2	0	1	0	2	2	0	2	0	0	0	0	0	0	0	0	0	1	2	0	2	0	0	0	0	0	1	0	0	0	0	0	6	3	2
	20150111	1739	2015-01-11 17:39:00	1	0	0	0	0	0	0	1	0	1	0	0	0	4	0	0	3	0	1	1	0	0	0	2	0	0	5	0	1	2	0	2	0	0	3	0	0	4	0	0	0	1	0	0	7	0
	20150111	1740	2015-01-11 17:40:00	1	0	2	6	0	1	3	2	0	4	0	0	0	0	0	0	2	0	0	0	4	0	0	2	0	0	1	3	2	2	0	1	0	0	1	0	0	5	3	0	0	0	0	0	0	0
	20150111	1741	2015-01-11 17:41:00	1	2	1	0	6	1	0	0	0	1	0	0	0	2	0	1	2	0	1	0	0	0	0	4	0	0	0	1	2	1	0	3	0	0	1	0	10	4	3	0	0	2	0	0	1	2
	20150111	1742	2015-01-11 17:42:00	1	2	1	0	1	0	0	3	0	3	0	2	0	1	0	0	6	0	3	0	0	0	1	2	0	0	0	4	1	2	0	0	0	0	1	0	3	0	0	0	0	0	0	0	2	0
	20150111	1743	2015-01-11 17:43:00	1	1	2	5	4	2	0	2	0	3	4	0	0	4	0	0	1	0	0	1	0	0	8	0	0	0	0	0	1	1	0	1	0	0	2	0	0	0	3	0	0	0	0	0	9	0
	20150111	1744	2015-01-11 17:44:00	1	0	2	3	0	1	1	0	0	3	4	0	0	3	0	0	3	0	2	0	2	0	0	0	0	0	3	3	3	1	0	1	0	0	0	0	0	2	0	0	0	9	0	0	4	2
	20150111	1745	2015-01-11 17:45:00	1	0	2	2	4	1	5	0	0	0	0	0	0	0	0	0	0	0	1	1	0	5	0	7	0	0	0	0	1	3	0	1	0	0	1	0	0	0	2	0	0	1	0	0	2	0
	20150111	1746	2015-01-11 17:46:00	1	0	1	1	1	0	2	0	0	2	1	0	0	0	1	0	4	0	1	0	0	0	0	0	2	0	0	0	1	2	0	4	0	0	1	0	0	0	0	0	0	1	2	2	4	2
	20150111	1747	2015-01-11 17:47:00	1	0	1	0	0	0	0	0	0	0	5	3	0	2	4	5	2	0	2	0	1	0	0	2	1	0	8	2	1	1	0	2	0	0	1	0	0	4	2	0	0	0	0	1	6	1
	20150111	1748	2015-01-11 17:48:00	1	0	0	0	0	0	0	3	0	0	0	0	0	0	0	0	2	2	2	1	2	0	0	2	0	0	6	0	0	2	0	0	0	0	1	0	0	3	0	0	5	3	0	0	4	0
	20150111	1749	2015-01-11 17:49:00	1	0	2	2	0	0	2	2	2	1	0	0	0	3	1	2	0	0	1	1	0	0	5	3	0	0	0	4	2	2	0	1	0	0	1	0	0	3	0	0	0	2	0	0	0	0
	20150111	1750	2015-01-11 17:50:00	1	0	1	1	0	1	0	0	8	1	0	0	0	3	2	1	3	0	1	1	0	0	0	1	2	0	0	0	3	0	0	2	0	0	1	0	0	2	0	0	7	1	0	0	0	0
	20150111	1751	2015-01-11 17:51:00	1	0	1	1	0	1	0	2	2	0	0	0	0	0	3	2	5	0	2	1	0	0	0	0	4	0	0	2	0	1	0	2	0	0	4	0	0	2	0	0	0	0	1	0	2	0
	20150111	1752	2015-01-11 17:52:00	1	0	2	8	0	1	0	2	2	0	0	0	0	0	2	2	0	8	0	1	0	0	0	3	0	0	0	0	1	3	0	1	0	0	8	0	0	3	4	0	0	0	0	0	0	0
	20150111	1753	2015-01-11 17:53:00	1	0	0	4	0	1	3	1	0	0	0	4	0	2	4	2	2	5	0	0	0	0	0	1	2	0	2	1	1	1	0	1	0	0	0	0	0	2	1	0	0	0	0	1	0	0
	20150111	1754	2015-01-11 17:54:00	1	0	2	1	0	2	1	3	0	0	0	0	0	3	2	4	2	1	0	0	3	2	0	1	3	0	1	1	2	3	0	1	0	0	0	0	6	0	4	0	0	0	0	1	5	0
	20150111	1755	2015-01-11 17:55:00	1	0	2	1	0	1	0	0	11	0	0	5	0	2	6	2	2	2	0	0	5	0	0	1	0	0	1	4	0	2	0	0	0	0	3	0	0	4	1	0	0	0	0	1	2	0
	20150111	1756	2015-01-11 17:56:00	1	0	1	1	0	1	0	0	0	0	0	0	0	3	2	2	3	0	0	1	0	1	0	1	0	0	0	3	1	2	0	1	0	0	0	0	2	2	2	0	0	0	0	0	2	0
	20150111	1757	2015-01-11 17:57:00	1	0	1	3	0	0	1	0	0	0	2	0	0	1	2	0	0	0	0	2	2	0	0	0	0	0	0	1	2	0	0	3	0	0	0	0	0	5	0	0	0	0	0	0	3	0
	20150111	1758	2015-01-11 17:58:00	1	0	2	2	0	0	1	0	0	0	0	0	2	4	5	2	0	1	0	0	0	0	0	2	0	0	3	1	2	0	0	0	0	0	3	0	0	1	2	0	0	1	0	0	2	0
	20150111	1759	2015-01-11 17:59:00	1	0	0	0	0	0	2	2	11	0	0	0	0	3	3	2	3	9	2	0	2	0	3	1	0	2	0	0	0	2	0	1	0	0	1	0	0	3	1	0	0	6	0	0	0	0
	20150111	1800	2015-01-11 18:00:00	1	0	2	1	0	0	0	2	0	0	0	3	0	0	2	0	2	1	1	1	0	0	0	0	0	0	1	0	2	0	0	1	0	0	0	0	1	0	1	0	0	0	0	0	2	0
	20150111	1801	2015-01-11 18:01:00	1	0	1	1	0	1	0	2	1	0	1	0	0	0	2	0	2	3	1	1	0	0	0	6	4	1	1	0	2	1	0	2	0	0	0	0	6	2	0	0	0	3	0	0	2	0
	20150111	1802	2015-01-11 18:02:00	1	0	2	3	0	1	0	0	1	0	2	0	2	3	3	0	3	0	2	2	0	0	0	1	1	0	1	3	4	1	2	0	0	0	2	0	14	2	2	0	0	0	0	0	2	0
	20150111	1803	2015-01-11 18:03:00	1	0	1	1	0	0	0	0	3	0	4	2	2	1	0	0	2	0	2	33	3	0	0	2	3	0	1	0	1	1	1	0	0	0	0	9	0	0	2	0	0	1	0	0	2	0
	20150111	1804	2015-01-11 18:04:00	1	0	2	0	0	3	0	2	0	0	0	0	0	3	0	0	4	2	0	12	0	1	0	0	1	0	1	2	0	14	1	5	0	0	2	6	0	2	0	0	0	5	0	2	4	0
	20150111	1805	2015-01-11 18:05:00	1	0	2	3	0	0	0	2	0	0	2	0	0	3	2	0	10	1	0	0	2	1	0	1	0	0	2	3	1	1	5	0	0	0	2	8	0	0	1	0	0	0	0	1	0	0
	20150111	1806	2015-01-11 18:06:00	1	0	0	0	0	0	0	2	0	0	0	0	0	0	7	0	1	0	2	0	0	0	0	1	0	3	2	0	1	2	0	0	0	0	0	4	0	0	1	0	0	0	0	0	0	0
	20150111	1807	2015-01-11 18:07:00	1	0	1	1	5	0	2	0	0	0	3	0	0	1	7	2	0	0	0	0	0	1	0	0	2	14	2	0	2	2	0	3	0	0	2	0	4	0	1	2	0	1	0	0	1	12
	20150111	1808	2015-01-11 18:08:00	1	3	1	4	4	1	1	2	0	0	0	3	2	3	4	3	0	0	1	0	1	0	0	0	0	1	0	2	1	8	0	0	0	0	0	0	1	4	2	4	0	2	4	2	1	3
	20150111	1809	2015-01-11 18:09:00	1	1	0	0	1	1	3	0	0	1	2	0	0	3	1	0	2	0	1	0	1	0	0	0	2	0	2	2	0	4	1	1	0	0	2	1	0	2	1	3	0	0	2	1	0	0
	20150111	1810	2015-01-11 18:10:00	1	2	3	1	1	0	0	2	0	0	0	0	1	1	0	0	2	0	2	0	1	0	0	2	3	0	0	1	0	1	1	2	0	0	2	1	0	5	2	0	0	5	0	0	9	0
	20150111	1811	2015-01-11 18:11:00	1	1	1	2	0	0	0	0	0	3	4	1	3	1	0	0	1	0	0	0	1	0	0	2	0	0	3	2	2	3	1	7	3	0	9	0	4	2	1	2	0	1	0	0	1	0
	20150111	1812	2015-01-11 18:12:00	1	0	1	1	0	1	2	0	0	5	2	1	3	3	1	0	5	0	1	2	0	0	0	3	2	0	0	0	0	0	0	2	0	0	0	5	3	2	2	3	0	3	0	2	1	0
	20150111	1813	2015-01-11 18:13:00	1	0	1	1	0	1	0	1	2	0	5	0	0	3	3	0	4	0	2	1	0	0	0	0	0	0	0	2	0	2	0	3	0	0	2	1	0	4	2	2	0	0	1	0	0	0
	20150111	1814	2015-01-11 18:14:00	1	0	1	0	0	0	2	1	0	0	6	2	0	0	0	2	4	0	1	1	0	0	0	4	2	0	0	3	0	1	0	4	0	0	0	0	0	3	0	0	0	0	0	0	0	0
	20150111	1815	2015-01-11 18:15:00	1	3	1	1	0	0	0	2	0	0	0	0	0	3	4	1	3	0	2	2	0	2	3	0	0	0	0	0	2	3	0	2	0	0	0	0	2	2	2	0	0	2	2	1	2	0
	20150111	1816	2015-01-11 18:16:00	1	1	0	1	0	2	0	2	1	0	0	0	3	0	0	1	3	0	2	0	0	1	0	0	0	0	0	0	0	0	0	2	0	0	0	2	0	0	1	0	0	0	5	3	7	0
	20150111	1817	2015-01-11 18:17:00	1	4	0	0	0	0	0	2	4	0	4	2	0	0	4	0	2	0	0	2	3	0	2	2	0	0	0	2	0	2	3	2	0	0	0	0	0	0	1	2	0	6	1	0	0	0
	20150111	1818	2015-01-11 18:18:00	1	0	0	2	3	2	0	0	0	0	1	0	0	2	0	0	0	0	0	0	0	0	0	1	0	0	0	2	2	32	3	3	3	0	1	0	0	0	0	0	3	0	9	0	4	0
	20150111	1819	2015-01-11 18:19:00	1	1	0	2	0	4	0	0	3	0	5	4	0	2	5	0	3	0	0	5	2	2	0	0	4	0	5	2	3	1	0	1	0	0	1	0	0	3	1	2	5	0	1	0	12	0
	20150111	1820	2015-01-11 18:20:00	1	0	0	0	2	2	0	3	0	0	3	0	0	1	2	0	1	0	0	0	1	1	0	2	0	0	1	2	2	0	0	1	0	0	2	7	2	3	0	2	2	0	0	0	1	0
	20150111	1821	2015-01-11 18:21:00	1	1	2	1	4	1	1	2	3	0	4	0	0	27	2	0	0	0	0	1	1	0	0	0	4	0	3	2	2	3	0	2	0	0	1	15	0	4	2	2	0	0	1	1	0	0
	20150111	1822	2015-01-11 18:22:00	1	0	1	3	2	1	1	1	0	0	3	2	0	3	0	0	2	0	0	4	0	0	0	1	0	0	0	0	0	0	0	2	0	0	1	0	6	3	0	0	0	2	3	1	0	0
	20150111	1823	2015-01-11 18:23:00	1	1	4	2	2	2	0	0	0	1	5	0	0	2	0	0	2	0	0	1	4	0	0	1	0	0	0	0	2	2	0	1	2	0	2	0	7	4	0	2	0	0	0	2	4	2
	20150111	1824	2015-01-11 18:24:00	1	1	2	0	1	0	0	0	0	8	3	1	0	0	3	0	4	0	0	2	0	0	0	0	2	0	0	3	0	0	0	2	5	0	1	0	7	1	1	1	3	2	0	3	1	2
	20150111	1825	2015-01-11 18:25:00	1	0	1	0	1	0	0	2	0	0	3	3	0	2	3	0	2	0	0	0	2	0	0	2	0	0	0	0	2	2	1	2	0	0	1	0	5	4	1	2	3	0	1	0	2	0
	20150111	1826	2015-01-11 18:26:00	1	1	0	0	2	2	0	2	5	0	3	0	0	0	2	0	4	0	0	2	0	2	0	2	0	0	2	3	1	0	1	0	0	0	0	0	0	2	1	0	4	1	4	0	2	2
	20150111	1827	2015-01-11 18:27:00	1	3	2	2	2	1	0	0	2	0	0	0	1	2	2	0	3	7	0	0	3	0	0	0	0	0	0	0	0	1	1	0	0	0	0	0	2	3	2	0	0	6	1	0	1	2
	20150111	1828	2015-01-11 18:28:00	1	2	0	1	2	1	3	2	4	1	3	2	3	1	0	0	0	0	0	2	11	3	0	2	0	1	0	0	2	1	6	4	0	0	0	0	20	0	6	0	0	0	2	0	3	0
	20150111	1829	2015-01-11 18:29:00	1	2	2	1	2	0	0	0	2	1	2	0	0	2	5	0	3	0	0	1	26	0	0	4	0	0	0	2	1	0	0	2	0	0	2	0	7	2	1	0	1	8	0	0	2	0
	20150111	1830	2015-01-11 18:30:00	1	0	2	0	0	2	0	0	2	0	1	0	4	0	7	0	3	0	0	1	0	4	0	0	0	0	0	1	3	3	0	3	0	0	0	0	0	3	0	3	3	0	0	0	2	2
	20150111	1831	2015-01-11 18:31:00	1	0	2	5	2	0	0	0	0	1	4	0	1	0	5	0	1	0	0	0	0	0	0	7	0	0	2	1	0	2	0	1	0	0	2	0	0	1	2	1	0	4	0	0	2	1
	20150111	1832	2015-01-11 18:32:00	1	2	2	7	2	2	0	2	3	0	0	0	8	2	5	0	1	0	2	1	0	1	0	3	0	0	0	0	1	2	7	2	1	0	0	4	0	4	2	3	1	0	2	0	2	3
	20150111	1833	2015-01-11 18:33:00	1	1	0	1	1	2	0	2	0	0	2	0	1	2	0	0	1	0	2	0	2	1	0	0	0	0	0	3	1	1	0	2	2	0	1	0	0	2	2	2	4	2	0	0	0	2
	20150111	1834	2015-01-11 18:34:00	1	1	0	0	1	0	1	2	1	0	2	0	0	2	3	0	1	3	0	0	0	0	0	0	0	0	2	1	2	3	0	2	0	0	1	5	0	3	0	0	0	0	12	0	4	1
	20150111	1835	2015-01-11 18:35:00	1	0	2	5	2	2	2	2	1	0	0	3	4	2	2	0	2	0	0	4	0	0	2	2	0	0	2	1	1	0	0	2	3	0	1	3	0	3	0	2	0	1	1	3	2	2
	20150111	1836	2015-01-11 18:36:00	1	6	0	21	2	1	0	0	14	0	3	1	0	3	2	0	5	0	1	7	11	8	0	2	0	0	0	2	1	0	0	1	2	0	3	0	0	1	0	2	0	1	3	1	2	2
	20150111	1837	2015-01-11 18:37:00	1	1	2	0	2	1	2	2	10	0	3	0	1	2	0	0	2	4	1	1	2	2	0	2	0	0	5	2	1	4	0	3	0	0	0	4	0	1	3	2	0	0	0	0	0	1
	20150111	1838	2015-01-11 18:38:00	1	1	2	2	1	1	2	0	0	0	2	6	0	0	0	1	0	1	0	0	0	0	0	0	0	0	0	0	0	3	0	2	0	0	0	1	0	4	3	0	0	2	0	0	2	1
	20150111	1839	2015-01-11 18:39:00	1	1	2	0	2	1	3	3	2	0	0	0	0	2	0	1	2	0	0	0	1	2	0	4	0	0	3	0	1	1	0	1	0	0	1	1	0	2	0	2	0	0	0	0	2	2
	20150111	1840	2015-01-11 18:40:00	1	0	1	1	2	0	2	2	11	0	0	2	2	3	2	0	3	0	2	1	1	0	0	0	0	0	0	2	2	2	0	2	0	0	1	0	0	5	2	2	0	2	0	0	0	0
	20150111	1841	2015-01-11 18:41:00	1	1	1	1	2	1	0	0	3	0	0	0	3	3	3	0	2	0	4	1	2	0	0	3	0	1	0	0	0	2	0	0	2	0	2	4	0	4	0	0	0	0	2	0	0	1
	20150111	1842	2015-01-11 18:42:00	1	1	2	1	0	1	2	0	3	0	2	3	1	1	0	0	1	0	7	0	2	0	0	0	0	14	0	2	2	0	0	0	0	0	0	2	3	0	0	0	0	2	1	0	10	3
	20150111	1843	2015-01-11 18:43:00	1	0	2	2	1	1	0	1	0	0	2	4	0	2	3	0	1	2	2	0	2	2	0	4	0	9	0	0	0	2	0	0	2	0	2	3	6	4	0	4	0	0	1	0	1	1
	20150111	1844	2015-01-11 18:44:00	1	0	0	2	1	1	0	2	2	1	0	4	0	3	5	0	8	0	3	2	1	3	2	2	0	16	0	0	0	2	0	0	3	0	0	2	1	0	2	1	0	2	2	0	1	1
	20150111	1845	2015-01-11 18:45:00	1	3	0	2	4	1	0	1	3	2	3	0	1	0	4	0	3	0	0	0	9	1	0	1	0	17	2	1	1	2	0	1	3	0	0	1	0	11	1	2	0	0	1	0	0	3
	20150111	1846	2015-01-11 18:46:00	1	1	2	0	2	2	7	0	2	1	0	0	0	2	2	0	5	3	0	1	1	0	0	1	0	0	1	1	3	2	0	3	1	0	0	3	0	0	0	2	0	0	0	0	3	2
	20150111	1847	2015-01-11 18:47:00	1	0	0	0	0	1	2	3	5	2	3	2	0	0	8	0	2	4	2	1	0	0	2	0	0	0	0	0	2	5	0	1	2	0	2	4	0	2	5	2	0	13	0	0	0	2
	20150111	1848	2015-01-11 18:48:00	1	2	2	3	2	2	0	2	0	1	4	0	0	2	3	0	2	1	0	3	0	1	0	2	8	0	1	2	0	2	0	2	2	0	4	0	0	2	0	0	0	1	0	1	2	2
	20150111	1849	2015-01-11 18:49:00	1	3	0	1	2	2	3	0	2	0	4	5	0	2	3	0	2	0	0	0	0	0	0	0	0	1	0	2	0	1	0	2	1	0	0	2	3	3	3	0	0	1	2	1	0	2
	20150111	1850	2015-01-11 18:50:00	1	2	0	1	2	1	0	2	3	0	4	1	0	2	0	0	0	3	2	2	2	0	0	0	1	0	0	1	1	3	0	2	1	0	2	1	0	4	0	0	0	1	0	0	3	5
	20150111	1851	2015-01-11 18:51:00	1	0	2	1	0	1	0	1	6	0	2	1	0	0	0	0	2	2	0	0	0	0	0	2	5	0	3	1	1	0	3	2	3	0	2	3	2	2	2	0	0	1	0	0	1	2
	20150111	1852	2015-01-11 18:52:00	1	0	2	1	3	0	1	1	1	0	3	0	0	4	2	0	2	0	0	2	1	0	0	2	0	0	1	2	0	0	0	4	0	0	0	0	0	2	0	0	0	1	4	0	0	2
	20150111	1853	2015-01-11 18:53:00	1	1	0	1	1	2	2	2	1	0	2	2	0	0	4	0	3	0	0	0	1	4	0	2	1	0	2	0	2	1	2	2	0	0	0	4	3	2	2	2	7	2	0	0	2	3
	20150111	1854	2015-01-11 18:54:00	1	0	5	0	4	2	2	0	0	0	7	0	0	0	0	0	3	4	0	0	0	3	2	6	2	0	1	2	3	1	4	2	0	0	0	2	2	0	1	0	0	1	1	0	0	2
	20150111	1855	2015-01-11 18:55:00	1	1	2	2	1	0	0	2	2	2	3	0	0	0	2	0	0	0	1	0	0	1	4	2	2	1	0	0	2	2	0	2	2	0	0	1	0	2	1	0	2	2	1	0	2	2
	20150111	1856	2015-01-11 18:56:00	1	0	2	1	0	0	0	1	2	2	5	0	0	0	3	0	0	0	2	2	0	0	0	0	0	0	0	2	2	2	3	2	2	0	0	0	0	4	0	2	0	0	11	0	2	2
	20150111	1857	2015-01-11 18:57:00	1	5	1	1	2	2	0	1	2	2	1	0	0	2	2	0	3	0	2	0	0	0	0	2	2	0	1	0	0	4	1	3	0	0	1	2	0	0	2	2	0	0	1	0	1	2
	20150111	1858	2015-01-11 18:58:00	1	0	1	2	2	0	0	2	3	2	3	4	0	1	0	0	2	0	1	2	2	0	0	2	0	1	1	1	2	0	0	2	6	0	1	3	0	4	2	0	0	0	0	0	2	2
	20150111	1859	2015-01-11 18:59:00	1	2	2	0	8	0	2	0	2	0	3	1	0	2	2	0	1	0	2	1	0	0	0	1	0	0	4	1	2	3	0	2	0	0	2	0	0	3	2	2	0	2	0	0	0	2
	20150111	1900	2015-01-11 19:00:00	1	2	1	0	4	0	2	4	2	0	5	1	0	2	0	0	2	0	0	1	1	0	0	1	0	0	3	2	1	2	0	0	2	0	0	6	6	1	0	4	1	2	4	0	1	0
	20150111	1901	2015-01-11 19:01:00	1	0	1	2	2	1	2	0	2	4	4	2	0	0	0	2	2	0	2	0	1	0	2	0	1	0	0	0	0	3	0	0	0	0	2	1	2	5	0	0	0	1	0	0	3	0
	20150111	1902	2015-01-11 19:02:00	1	0	0	0	2	0	2	2	2	1	4	0	0	2	8	2	5	0	0	2	3	1	0	1	2	0	0	2	2	2	4	1	2	0	0	1	3	2	0	0	1	1	1	0	1	2
	20150111	1903	2015-01-11 19:03:00	1	0	1	2	0	1	3	0	2	1	2	0	0	3	35	1	0	0	2	0	3	0	0	3	0	0	2	2	1	3	1	1	3	0	1	0	0	4	4	2	1	0	1	4	3	2
	20150111	1904	2015-01-11 19:04:00	1	3	0	1	2	2	2	1	2	3	0	0	0	1	0	1	0	2	0	2	0	0	0	1	0	1	0	2	1	0	0	3	3	0	2	3	0	1	0	2	5	0	0	1	2	0
	20150111	1905	2015-01-11 19:05:00	1	0	0	1	3	3	0	1	2	2	3	0	0	2	9	0	2	3	0	2	1	0	1	2	0	0	2	0	2	2	0	1	1	0	1	0	5	3	2	3	0	1	0	0	0	2
	20150111	1906	2015-01-11 19:06:00	1	0	0	3	1	0	0	2	2	5	0	1	0	2	0	0	4	7	0	0	1	1	2	0	3	0	0	3	0	2	0	0	0	0	1	0	0	3	0	0	0	2	10	0	1	2
	20150111	1907	2015-01-11 19:07:00	1	0	0	0	15	1	0	0	3	5	7	1	2	2	2	0	0	0	0	0	0	0	5	2	0	0	1	0	0	2	0	0	0	0	1	0	0	5	1	0	0	0	0	0	3	0
	20150111	1908	2015-01-11 19:08:00	1	3	0	0	3	2	3	3	1	0	0	2	2	1	0	0	2	0	0	0	0	0	2	2	0	0	1	2	0	2	1	1	2	0	0	2	2	3	1	0	0	1	0	3	2	2
	20150111	1909	2015-01-11 19:09:00	1	1	0	2	2	1	2	3	5	2	0	3	0	1	4	2	0	0	0	1	3	0	0	2	0	0	0	3	0	2	0	2	2	0	0	2	0	9	1	0	0	2	7	0	3	2
	20150111	1910	2015-01-11 19:10:00	1	0	0	0	2	1	2	0	0	0	3	0	0	4	5	2	5	1	0	1	0	0	0	0	2	0	0	1	2	2	0	2	2	0	1	0	0	2	1	0	0	1	1	2	3	0
	20150111	1911	2015-01-11 19:11:00	1	0	0	1	0	3	0	0	1	0	1	1	0	3	1	1	1	5	0	1	2	0	0	0	0	0	3	3	1	2	4	4	0	0	1	0	0	0	0	2	0	2	0	3	1	0
	20150111	1912	2015-01-11 19:12:00	1	1	1	1	2	0	0	0	5	0	9	1	0	0	2	3	2	22	0	0	0	0	0	0	3	0	0	3	3	3	0	2	4	0	0	5	2	1	0	2	3	1	0	0	1	5
	20150111	1913	2015-01-11 19:13:00	1	2	7	0	2	0	0	5	3	0	0	0	0	0	3	0	3	0	0	1	2	0	3	1	1	0	1	2	1	3	0	0	0	0	0	1	2	1	2	2	5	1	0	2	0	2
	20150111	1914	2015-01-11 19:14:00	1	5	3	1	2	1	3	2	3	0	6	0	0	0	0	0	2	0	0	1	0	2	0	3	0	0	0	2	0	3	0	1	0	0	1	1	2	2	1	0	0	1	2	0	2	1
	20150111	1915	2015-01-11 19:15:00	1	4	3	2	3	1	0	2	3	0	0	2	1	2	0	3	0	0	0	2	1	0	2	5	0	0	1	2	2	3	0	1	4	0	1	2	2	4	4	2	0	1	0	2	2	3
	20150111	1916	2015-01-11 19:16:00	1	1	1	0	2	2	2	0	1	0	3	3	1	1	0	0	4	0	0	0	4	0	0	1	3	0	2	2	2	2	0	6	2	0	2	2	4	2	1	2	0	1	1	0	2	2
	20150111	1917	2015-01-11 19:17:00	1	5	0	1	3	0	2	3	1	0	2	0	0	2	2	0	0	1	0	0	2	0	0	1	1	0	0	0	0	3	0	4	2	0	2	3	2	4	1	6	0	5	0	0	5	1
	20150111	1918	2015-01-11 19:18:00	1	6	0	1	3	1	0	1	2	0	3	0	0	0	0	0	3	1	0	1	0	5	0	2	3	0	1	6	1	1	2	1	0	0	2	0	0	4	0	1	0	1	0	3	1	2
	20150111	1919	2015-01-11 19:19:00	1	4	1	2	2	1	0	1	1	0	2	2	0	3	2	1	0	2	0	3	0	2	0	0	2	5	1	6	2	2	1	4	0	0	0	0	0	4	1	2	0	2	0	0	0	6
	20150111	1920	2015-01-11 19:20:00	1	2	2	0	0	0	0	0	2	0	3	0	2	0	1	1	2	1	0	0	0	0	0	3	0	1	5	5	2	1	0	0	0	0	0	2	0	5	4	0	0	1	0	0	0	0
	20150111	1921	2015-01-11 19:21:00	1	0	0	3	2	0	4	0	2	1	0	2	0	0	0	0	2	5	2	0	2	0	2	0	1	6	1	3	0	3	2	0	2	0	0	6	2	0	1	0	0	1	0	0	0	4
	20150111	1922	2015-01-11 19:22:00	1	4	0	1	0	0	2	0	4	4	3	3	0	3	1	0	0	0	1	3	0	1	0	2	0	14	1	2	1	4	0	0	2	0	1	3	0	2	0	0	0	3	0	0	3	2
	20150111	1923	2015-01-11 19:23:00	1	7	0	2	0	2	0	0	5	2	5	0	0	2	3	0	3	0	1	2	0	0	0	0	0	1	2	2	2	6	0	0	1	0	1	5	1	4	3	0	0	0	0	2	4	1
	20150111	1924	2015-01-11 19:24:00	1	4	0	2	2	2	3	0	3	2	2	2	3	2	2	0	3	0	1	2	2	0	4	2	1	0	0	2	5	3	0	3	3	0	6	16	2	5	1	0	0	1	0	4	5	10
	20150111	1925	2015-01-11 19:25:00	1	0	0	2	2	0	2	2	0	3	2	0	3	1	3	0	2	0	2	2	0	0	0	2	2	0	2	1	0	1	0	0	2	0	1	0	0	3	2	3	0	7	0	0	3	3
	20150111	1926	2015-01-11 19:26:00	1	0	0	0	2	1	2	2	3	1	2	0	1	4	5	6	4	0	1	0	2	0	0	0	0	0	1	3	2	2	0	0	2	0	0	2	2	4	0	2	0	12	3	0	0	0
	20150111	1927	2015-01-11 19:27:00	1	2	0	1	3	1	3	0	3	7	5	2	1	1	0	4	0	1	2	0	0	0	2	2	3	0	1	0	2	2	0	0	3	0	2	2	1	2	0	2	0	0	14	0	0	2
	20150111	1928	2015-01-11 19:28:00	1	6	0	1	2	1	1	2	2	0	1	1	0	3	0	1	3	1	2	2	0	0	0	2	0	0	2	2	2	1	0	2	1	0	0	2	2	0	2	0	4	0	2	1	1	2
	20150111	1929	2015-01-11 19:29:00	1	1	0	1	1	1	0	0	4	0	2	0	0	2	0	8	2	0	0	0	3	0	0	1	0	0	5	0	1	2	0	4	0	0	2	0	3	2	0	2	0	0	0	1	2	0
	20150111	1930	2015-01-11 19:30:00	1	4	0	1	1	2	0	0	14	1	0	2	0	0	2	0	3	0	0	0	0	0	0	1	2	2	1	2	1	4	0	2	3	0	0	4	0	2	0	1	0	0	1	1	4	4
	20150111	1931	2015-01-11 19:31:00	1	2	7	1	2	0	0	0	1	1	3	0	1	0	2	4	2	0	0	0	1	0	2	2	0	1	0	0	0	2	0	3	3	0	1	4	1	1	0	3	0	0	0	0	0	0
	20150111	1932	2015-01-11 19:32:00	1	1	0	1	2	1	0	1	3	0	4	0	1	0	2	2	0	0	0	2	4	0	0	2	3	0	0	0	0	2	0	1	2	0	2	3	2	3	2	2	0	1	3	0	2	4
	20150111	1933	2015-01-11 19:33:00	1	1	2	2	2	1	0	1	0	1	7	1	2	0	3	0	5	2	0	2	2	0	2	0	1	0	0	2	3	1	0	2	0	0	2	4	0	0	0	2	10	1	24	0	3	3
	20150111	1934	2015-01-11 19:34:00	1	7	2	0	2	1	0	2	4	0	5	0	0	2	5	0	2	3	0	1	2	0	2	2	1	0	2	0	1	2	0	5	2	0	0	0	1	4	0	2	0	1	3	2	2	2
	20150111	1935	2015-01-11 19:35:00	1	2	1	2	1	2	0	0	2	1	8	0	0	1	3	0	2	0	3	1	0	0	0	0	2	0	2	2	2	1	0	2	3	0	2	1	1	2	2	0	0	2	0	5	1	1
	20150111	1936	2015-01-11 19:36:00	1	1	0	0	1	1	3	3	1	1	3	0	2	1	2	0	2	0	2	2	3	0	0	0	0	0	1	2	1	2	0	3	2	0	0	4	1	5	2	0	3	1	0	0	3	3
	20150111	1937	2015-01-11 19:37:00	1	1	2	0	2	0	3	1	3	2	4	0	0	2	0	0	0	0	3	0	3	0	0	2	0	0	3	0	1	0	0	2	2	0	2	3	2	2	3	0	0	1	0	0	0	2
	20150111	1938	2015-01-11 19:38:00	1	6	2	2	3	1	0	2	2	2	5	0	0	1	2	1	2	2	0	2	0	0	7	3	0	0	0	3	0	2	0	6	0	0	4	3	0	2	0	0	0	16	3	0	0	3
	20150111	1939	2015-01-11 19:39:00	1	2	0	0	0	2	2	0	1	2	5	0	0	2	0	1	4	3	0	0	0	0	0	1	4	0	2	1	2	2	0	2	1	0	1	2	2	2	0	2	1	0	1	0	2	2
	20150111	1940	2015-01-11 19:40:00	1	1	2	2	2	0	1	0	1	0	2	0	3	0	2	2	4	1	1	1	0	2	0	0	0	0	0	1	6	3	1	3	4	0	0	0	2	0	4	3	1	0	0	0	0	4
	20150111	1941	2015-01-11 19:41:00	1	7	3	1	4	0	3	0	2	0	6	0	2	7	0	2	2	4	1	7	0	0	2	2	0	0	4	0	1	2	1	4	6	0	0	1	0	2	3	2	2	6	0	2	2	3
	20150111	1942	2015-01-11 19:42:00	1	0	1	2	2	0	0	1	0	0	6	0	2	0	0	4	1	1	2	2	1	2	0	3	1	0	3	3	1	1	4	2	8	0	3	2	2	2	0	2	0	1	2	0	2	3
	20150111	1943	2015-01-11 19:43:00	1	0	2	1	2	0	2	1	5	0	3	0	1	2	0	0	2	0	0	0	1	1	2	2	1	0	2	1	2	5	7	3	3	0	1	0	1	3	0	1	0	4	0	2	2	2
	20150111	1944	2015-01-11 19:44:00	1	4	2	4	2	0	0	1	2	0	4	0	2	3	4	0	2	1	3	1	0	1	0	1	0	1	0	2	6	4	0	1	2	0	0	3	5	4	0	2	0	1	2	2	2	2
	20150111	1945	2015-01-11 19:45:00	1	3	2	2	2	1	2	2	2	1	0	3	3	3	1	0	4	1	2	1	2	0	0	1	0	3	0	2	1	3	0	0	0	0	2	3	0	4	2	3	0	1	1	0	2	3
	20150111	1946	2015-01-11 19:46:00	1	1	2	1	2	3	0	3	2	1	2	1	2	3	8	0	0	1	3	2	0	0	6	0	0	2	1	2	2	3	0	2	3	0	0	4	4	2	5	0	0	0	0	1	2	1
	20150111	1947	2015-01-11 19:47:00	1	3	2	0	0	0	4	0	3	0	1	1	1	0	1	4	2	4	0	0	4	0	3	3	3	2	5	1	0	2	0	4	1	0	2	0	2	5	0	2	0	2	2	0	2	2
	20150111	1948	2015-01-11 19:48:00	1	6	3	2	2	1	2	0	3	0	3	3	3	0	3	0	0	4	0	2	4	0	0	3	4	0	1	3	2	3	2	3	2	0	0	4	0	2	2	1	1	0	2	0	2	2
	20150111	1949	2015-01-11 19:49:00	1	6	0	0	0	1	3	1	5	1	5	3	5	0	0	6	0	2	2	0	2	0	5	2	5	0	1	3	1	0	2	2	8	0	0	0	2	3	0	1	2	0	0	0	0	3
	20150111	1950	2015-01-11 19:50:00	1	0	2	0	2	2	0	6	3	1	2	0	4	0	2	2	2	0	2	1	0	0	0	2	0	0	1	0	2	5	0	1	5	0	0	0	0	1	2	3	0	3	0	1	3	1
	20150111	1951	2015-01-11 19:51:00	1	1	0	5	2	1	0	0	2	1	4	0	2	3	3	2	2	1	0	1	0	0	0	0	2	2	5	2	1	2	2	3	2	0	2	0	0	2	2	2	0	2	1	2	7	1
	20150111	1952	2015-01-11 19:52:00	1	3	2	1	4	2	0	3	2	2	3	4	2	2	0	5	3	2	0	2	0	0	0	0	2	0	4	1	1	5	0	4	2	0	3	2	0	4	0	0	0	6	6	2	2	0
	20150111	1953	2015-01-11 19:53:00	1	2	2	2	2	2	2	1	4	3	2	0	1	2	0	4	2	0	0	1	2	0	0	2	6	2	0	2	1	0	0	2	4	0	1	0	4	0	3	0	0	1	2	0	4	4
	20150111	1954	2015-01-11 19:54:00	1	3	2	0	2	0	2	0	1	2	2	1	3	0	3	0	2	0	3	1	2	1	0	0	0	0	0	1	2	3	0	5	1	0	2	0	3	2	0	0	0	8	0	0	2	0
	20150111	1955	2015-01-11 19:55:00	1	4	2	2	3	0	0	2	1	2	0	2	0	3	3	0	4	0	1	2	2	1	4	3	0	3	1	2	2	3	0	0	2	0	2	2	4	5	1	1	0	1	0	1	1	2
	20150111	1956	2015-01-11 19:56:00	1	0	2	1	3	0	2	0	0	0	4	3	0	0	0	2	6	0	2	2	2	1	0	1	0	1	1	1	0	2	0	0	2	0	2	1	0	2	2	1	5	1	0	1	1	2
	20150111	1957	2015-01-11 19:57:00	1	2	2	1	1	0	7	0	2	0	2	0	2	5	2	4	2	2	2	1	2	0	0	1	0	1	2	4	4	6	0	2	0	0	2	6	3	0	1	0	0	1	0	0	0	0
	20150111	1958	2015-01-11 19:58:00	1	2	1	0	2	2	2	0	2	2	3	0	0	0	2	1	2	2	0	9	2	0	0	0	0	2	1	5	2	2	2	2	3	0	1	0	0	6	0	2	0	1	0	7	0	2
	20150111	1959	2015-01-11 19:59:00	1	3	5	1	2	0	2	2	1	4	4	0	0	2	2	2	3	0	2	0	0	1	1	1	1	9	1	3	2	2	0	3	2	0	0	0	0	2	2	2	0	2	0	12	2	0
	20150111	2000	2015-01-11 20:00:00	1	2	4	2	2	0	0	0	3	2	6	0	0	6	2	2	0	1	1	1	0	0	8	1	1	2	0	0	1	1	3	2	2	0	0	5	1	2	0	3	9	0	7	0	30	2
	20150111	2001	2015-01-11 20:01:00	1	3	2	1	0	1	0	2	1	4	4	2	1	0	2	4	1	2	3	1	0	0	2	0	0	0	5	3	1	3	0	0	2	0	0	2	0	0	0	4	3	0	1	2	16	2
	20150111	2002	2015-01-11 20:02:00	1	4	1	2	4	2	0	0	3	3	2	0	1	2	3	2	1	0	0	0	0	0	0	0	0	0	2	0	1	2	3	3	0	0	0	1	2	0	5	2	2	2	10	1	0	2
	20150111	2003	2015-01-11 20:03:00	1	3	1	2	2	1	2	3	2	0	0	3	1	3	2	3	3	0	2	2	3	0	4	2	2	2	0	3	0	2	0	3	0	0	2	5	0	1	1	1	0	0	0	4	0	2
	20150111	2004	2015-01-11 20:04:00	1	7	3	0	3	0	0	1	3	0	2	1	3	2	0	4	2	0	0	2	1	0	3	1	0	2	2	2	2	11	4	4	3	0	0	1	2	3	3	3	0	5	1	0	3	3
	20150111	2005	2015-01-11 20:05:00	1	2	1	2	1	1	2	0	0	2	5	1	0	2	1	0	2	0	2	0	3	1	0	2	0	10	2	4	2	3	2	2	4	0	0	2	1	5	7	2	0	1	1	0	4	2
	20150111	2006	2015-01-11 20:06:00	1	2	3	2	1	1	2	2	2	2	3	2	0	3	2	2	2	0	0	2	0	1	0	1	1	1	0	2	2	2	0	0	0	0	0	3	6	4	2	0	4	1	0	1	2	3
	20150111	2007	2015-01-11 20:07:00	1	0	2	0	4	0	1	2	0	0	5	3	0	2	3	2	2	2	4	2	2	0	1	4	1	3	2	2	2	2	0	4	4	0	2	0	2	3	1	2	1	2	1	0	5	2
	20150111	2008	2015-01-11 20:08:00	1	3	0	14	0	3	2	0	2	1	0	0	0	3	2	4	0	0	2	1	2	0	1	2	2	2	1	4	0	1	2	1	2	0	2	2	0	1	4	0	0	2	1	5	3	2
	20150111	2009	2015-01-11 20:09:00	1	3	3	1	2	1	0	2	2	1	3	0	0	1	2	2	2	1	3	1	0	0	2	4	0	2	0	1	2	2	0	2	2	0	3	3	0	3	3	0	0	1	0	0	1	2
	20150111	2010	2015-01-11 20:10:00	1	8	2	2	0	0	0	3	5	1	4	1	0	4	2	4	4	0	0	0	0	0	2	2	4	1	0	1	0	3	6	2	2	0	1	1	17	2	6	0	2	2	3	2	0	0
	20150111	2011	2015-01-11 20:11:00	1	10	3	0	0	2	2	0	9	1	3	0	0	2	1	3	2	3	0	0	0	1	0	0	0	2	0	1	2	0	0	3	2	0	0	1	5	2	4	0	1	0	0	0	0	0
	20150111	2012	2015-01-11 20:12:00	1	5	0	5	2	2	2	3	1	2	0	4	3	1	3	1	3	0	4	0	0	1	0	0	1	2	1	2	2	0	0	1	0	0	0	3	0	2	0	0	0	13	0	2	2	2
	20150111	2013	2015-01-11 20:13:00	1	2	3	0	3	0	5	0	3	2	2	0	1	2	2	2	2	0	2	2	0	0	3	0	3	2	1	0	2	3	2	1	0	0	0	3	0	1	1	0	0	3	3	3	7	2
	20150111	2014	2015-01-11 20:14:00	1	4	1	2	3	2	2	0	3	6	3	0	1	5	4	2	3	1	2	1	3	3	2	0	0	1	3	0	2	15	7	3	2	0	3	0	1	5	0	0	1	1	1	0	3	2
	20150111	2015	2015-01-11 20:15:00	1	0	3	2	0	0	3	2	1	12	3	0	0	0	0	2	5	2	2	12	0	1	0	0	0	1	1	4	2	2	5	4	0	0	4	3	2	3	1	1	1	1	0	2	2	4
	20150111	2016	2015-01-11 20:16:00	1	2	3	0	2	2	4	2	0	2	5	0	0	5	18	2	0	2	3	0	2	3	1	2	1	1	3	3	3	3	2	4	3	0	5	0	2	2	1	4	0	0	0	0	4	2
	20150111	2017	2015-01-11 20:17:00	1	5	1	3	3	1	3	0	0	2	6	1	0	0	0	2	2	0	5	0	2	1	1	1	1	1	2	1	2	1	3	2	2	0	0	2	1	2	0	0	3	0	4	3	1	2
	20150111	2018	2015-01-11 20:18:00	1	2	1	1	4	1	0	1	1	2	0	2	0	5	0	2	2	0	2	7	2	0	0	2	2	2	2	2	1	2	0	3	4	0	2	2	18	2	0	2	0	2	0	3	1	2
	20150111	2019	2015-01-11 20:19:00	1	2	2	2	8	0	6	1	3	2	2	0	0	0	4	6	2	4	3	2	0	3	0	3	4	1	2	0	1	0	9	2	1	0	2	0	4	5	1	1	0	2	0	0	5	5
	20150111	2020	2015-01-11 20:20:00	1	3	2	0	2	0	2	0	4	0	2	2	2	2	2	2	0	1	2	0	0	0	2	0	1	0	0	2	1	3	8	4	1	0	0	1	0	2	1	0	3	2	0	0	1	1
	20150111	2021	2015-01-11 20:21:00	1	5	2	2	0	0	1	0	0	0	2	0	0	2	1	2	0	0	0	2	2	0	2	7	2	3	4	3	4	3	0	2	1	0	0	1	2	2	0	3	8	0	0	4	1	7
	20150111	2022	2015-01-11 20:22:00	1	3	0	0	0	1	0	2	1	0	2	0	0	3	4	9	1	0	0	1	0	0	4	2	0	0	2	2	2	1	2	8	2	0	0	7	12	2	1	2	1	2	1	0	2	2
	20150111	2023	2015-01-11 20:23:00	1	4	8	2	2	3	9	3	3	0	4	0	6	1	1	2	3	0	0	1	2	2	3	1	0	2	4	1	2	2	5	1	2	0	2	0	0	4	6	0	1	0	2	3	2	4
	20150111	2024	2015-01-11 20:24:00	1	2	3	0	2	2	2	4	4	2	5	3	3	6	2	0	3	1	0	0	0	1	0	2	2	2	2	1	1	2	0	3	2	0	2	2	0	2	6	2	1	0	0	0	7	1
	20150111	2025	2015-01-11 20:25:00	1	8	2	1	7	2	2	2	2	0	2	2	1	4	3	0	5	3	1	2	2	0	0	2	0	1	2	3	2	3	2	4	3	0	2	0	2	2	2	0	0	2	2	0	4	4
	20150111	2026	2015-01-11 20:26:00	1	3	2	2	2	1	0	0	0	0	6	0	2	0	0	2	2	0	3	1	0	1	0	2	3	1	2	2	1	1	1	0	3	0	0	3	0	1	3	2	2	0	5	5	1	1
	20150111	2027	2015-01-11 20:27:00	1	2	2	4	2	2	0	1	4	2	4	1	2	2	2	0	2	0	2	2	3	1	0	2	0	1	5	2	2	0	1	3	0	0	1	2	0	2	2	0	2	2	0	1	3	3
	20150111	2028	2015-01-11 20:28:00	1	3	2	1	2	1	0	1	2	2	0	1	3	0	0	3	2	0	2	1	0	1	0	1	0	1	1	2	3	2	0	3	0	0	1	0	0	3	2	2	0	4	0	1	0	2
	20150111	2029	2015-01-11 20:29:00	1	2	3	1	0	1	2	1	2	2	3	0	0	0	0	0	4	1	0	1	0	0	1	2	6	0	4	2	3	2	2	2	2	0	0	2	5	4	0	2	3	1	2	2	0	2
	20150111	2030	2015-01-11 20:30:00	1	0	0	1	2	1	0	1	3	0	2	3	2	10	0	4	0	2	0	2	3	0	4	2	2	0	2	3	4	2	1	1	0	0	0	3	0	0	0	0	0	1	0	2	0	2
	20150111	2031	2015-01-11 20:31:00	1	2	2	0	1	2	0	0	1	2	1	2	0	3	0	1	1	0	1	0	3	1	2	0	3	0	3	3	2	1	2	2	2	0	0	0	1	4	2	2	0	4	9	0	1	2
	20150111	2032	2015-01-11 20:32:00	1	2	2	2	4	2	0	1	2	2	0	0	5	2	2	3	2	3	3	1	1	0	0	2	8	1	2	4	2	1	1	3	4	0	0	2	1	2	2	2	0	2	1	0	4	4
	20150111	2033	2015-01-11 20:33:00	1	4	0	2	2	0	4	2	1	1	0	2	0	2	6	1	2	0	2	1	3	1	2	2	1	2	2	1	3	1	0	3	1	0	0	1	0	5	1	4	0	3	1	2	2	1
	20150111	2034	2015-01-11 20:34:00	1	2	6	2	0	3	0	1	3	5	9	3	0	1	2	3	5	0	2	2	1	1	2	0	2	1	1	2	0	3	3	0	3	0	0	1	2	6	4	0	2	0	1	0	3	3
	20150111	2035	2015-01-11 20:35:00	1	3	2	2	2	2	0	0	6	0	2	1	0	4	5	0	2	0	2	2	2	2	0	1	3	1	2	2	2	3	0	1	3	0	3	8	1	4	0	2	9	0	0	1	0	2
	20150111	2036	2015-01-11 20:36:00	1	3	2	1	2	0	2	0	16	4	0	3	5	3	0	3	2	0	0	2	1	2	0	1	0	3	3	2	2	3	0	1	0	0	3	0	0	0	1	0	1	3	1	2	3	4
	20150111	2037	2015-01-11 20:37:00	1	1	2	1	5	1	2	2	2	0	5	1	1	0	2	1	2	3	1	1	0	0	0	1	0	2	2	2	2	0	0	3	3	0	0	4	0	1	1	1	2	2	1	3	2	1
	20150111	2038	2015-01-11 20:38:00	1	4	3	0	3	1	2	2	3	7	2	0	0	2	1	0	2	1	2	3	2	1	3	0	0	0	1	2	0	3	0	2	5	0	0	2	0	3	1	3	1	0	1	1	0	4
	20150111	2039	2015-01-11 20:39:00	1	1	2	2	2	2	0	0	0	3	4	0	2	0	3	5	1	2	1	0	0	0	0	0	1	0	2	2	1	1	4	2	0	0	0	3	0	3	2	3	0	2	7	1	0	4
	20150111	2040	2015-01-11 20:40:00	1	8	3	0	1	2	0	2	5	0	5	1	0	0	4	1	2	0	2	2	2	1	0	1	4	1	3	3	12	2	8	4	3	0	0	2	1	2	0	3	10	0	3	3	11	2
	20150111	2041	2015-01-11 20:41:00	1	0	2	3	4	2	4	1	2	0	1	3	3	2	2	2	4	8	1	2	2	0	0	1	3	3	3	0	2	2	1	1	4	0	1	1	4	2	0	2	0	2	2	2	19	3
	20150111	2042	2015-01-11 20:42:00	1	5	2	1	3	2	4	3	2	0	6	3	1	4	2	0	5	0	1	0	4	2	0	0	1	2	1	0	2	2	1	2	4	0	3	0	3	4	2	0	0	0	6	0	1	2
	20150111	2043	2015-01-11 20:43:00	1	2	2	0	0	0	1	0	2	0	2	0	2	3	0	0	2	0	2	1	0	0	0	0	3	1	3	4	2	2	3	2	0	0	1	1	0	2	20	0	2	1	0	0	4	0
	20150111	2044	2015-01-11 20:44:00	1	1	2	2	2	0	2	0	2	2	4	3	0	5	0	2	2	0	17	1	2	1	0	0	2	2	2	2	4	5	1	4	4	0	1	3	4	4	5	0	2	5	0	0	0	2
	20150111	2045	2015-01-11 20:45:00	1	6	2	1	2	1	0	2	4	0	4	2	2	0	2	5	2	0	3	0	0	0	1	1	0	2	2	2	2	2	0	2	2	0	1	2	0	3	0	1	1	1	0	0	4	2
	20150111	2046	2015-01-11 20:46:00	1	1	1	1	2	1	0	2	8	2	3	0	2	3	5	3	2	0	3	2	2	1	8	1	0	0	1	3	2	3	0	2	2	0	1	0	0	2	2	1	3	1	1	2	2	2
	20150111	2047	2015-01-11 20:47:00	1	3	1	0	2	0	0	0	0	0	2	0	3	2	0	2	0	0	4	0	2	0	5	2	7	0	3	2	1	3	0	0	3	0	0	2	1	3	1	3	3	2	10	0	2	3
	20150111	2048	2015-01-11 20:48:00	1	4	5	2	3	0	2	2	4	0	3	2	1	2	0	2	2	0	0	0	0	0	0	0	4	3	2	2	3	1	0	4	0	0	0	1	1	0	2	3	0	0	0	0	1	3
	20150111	2049	2015-01-11 20:49:00	1	5	5	3	2	0	0	0	2	1	4	0	1	4	2	0	0	0	0	0	0	2	0	0	3	0	4	0	1	2	2	0	5	0	0	1	0	3	2	2	0	2	1	0	2	2
	20150111	2050	2015-01-11 20:50:00	1	5	2	1	3	1	0	0	0	2	4	0	2	11	0	5	2	0	3	0	2	0	2	2	0	2	0	0	2	1	1	3	0	0	0	2	27	2	11	2	0	0	1	2	1	2
	20150111	2051	2015-01-11 20:51:00	1	2	2	2	4	1	2	0	3	4	3	0	2	2	2	4	2	0	2	2	0	2	2	0	0	2	3	5	2	3	0	4	3	0	2	0	23	5	2	2	0	9	0	1	2	3
	20150111	2052	2015-01-11 20:52:00	1	4	2	0	3	2	4	2	1	2	2	2	3	2	0	2	0	0	0	3	2	2	0	1	0	1	1	0	9	4	0	2	3	0	1	13	0	2	2	2	2	0	0	3	2	1
	20150111	2053	2015-01-11 20:53:00	1	1	2	3	1	3	4	0	3	2	4	2	1	2	5	1	1	0	3	1	0	0	0	2	3	3	2	2	3	1	0	0	0	0	3	0	0	2	1	2	0	1	0	2	2	4
	20150111	2054	2015-01-11 20:54:00	1	3	4	1	4	1	0	0	2	3	3	0	4	2	4	4	3	0	2	1	3	2	0	2	2	2	2	3	1	3	0	2	2	0	0	2	3	1	1	2	7	1	1	1	0	2
	20150111	2055	2015-01-11 20:55:00	1	5	2	3	3	0	1	2	2	3	2	0	2	0	2	1	4	0	2	2	3	0	0	0	0	5	2	3	4	2	0	0	2	0	2	1	4	3	2	0	0	1	6	1	2	0
	20150111	2056	2015-01-11 20:56:00	1	4	2	1	6	2	1	0	4	3	2	0	1	2	3	3	3	0	3	1	0	1	2	2	0	2	0	2	2	1	0	0	0	0	2	3	8	3	0	0	3	2	0	0	0	4
	20150111	2057	2015-01-11 20:57:00	1	4	0	2	3	0	2	2	0	3	5	1	2	0	0	3	1	0	2	0	3	1	0	0	0	2	0	1	2	2	0	4	2	0	2	0	5	2	0	2	0	2	0	5	3	3
	20150111	2058	2015-01-11 20:58:00	1	5	7	2	4	2	0	2	0	0	0	1	2	0	2	2	4	0	2	1	0	0	0	3	2	1	2	3	0	5	0	2	4	0	0	2	26	2	2	1	1	2	5	0	4	2
	20150111	2059	2015-01-11 20:59:00	1	2	3	0	2	2	0	2	5	4	2	2	2	0	0	3	3	0	2	2	2	0	2	2	3	1	5	1	2	2	2	2	0	0	2	3	47	3	2	3	1	0	1	2	2	3
	20150111	2100	2015-01-11 21:00:00	1	4	0	0	2	0	0	2	2	1	1	0	1	2	0	3	0	0	2	2	2	1	1	5	1	2	3	3	2	2	0	3	2	0	0	1	38	4	1	0	1	5	4	0	3	2
	20150111	2101	2015-01-11 21:01:00	0	0	2	2	3	4	0	2	3	2	1	0	3	2	2	2	0	0	2	0	3	5	0	0	4	0	4	0	4	2	2	1	4	0	0	2	0	4	1	2	0	2	0	1	2	3
	20150111	2102	2015-01-11 21:02:00	0	2	2	4	5	0	2	0	4	2	4	2	5	4	2	2	0	0	2	3	3	2	2	1	2	2	5	6	4	3	0	2	0	0	1	2	0	2	0	2	0	4	0	3	0	3
	20150111	2103	2015-01-11 21:03:00	0	0	2	4	3	3	2	2	5	4	2	1	6	4	2	2	2	0	4	4	4	2	3	6	2	4	4	6	7	3	0	3	2	0	4	4	0	4	1	4	3	4	2	5	2	4
	20150111	2104	2015-01-11 21:04:00	0	2	2	1	3	2	3	2	5	2	3	2	5	4	4	3	2	0	5	4	2	1	2	3	2	4	5	7	4	2	0	5	2	0	4	1	1	4	4	5	1	4	3	4	5	3
	20150111	2105	2015-01-11 21:05:00	0	3	3	3	4	3	1	2	4	1	2	2	4	2	3	3	0	0	3	2	5	0	3	1	2	5	4	6	5	2	0	5	2	0	5	2	1	5	5	2	1	4	0	5	5	4
	20150111	2106	2015-01-11 21:06:00	0	0	3	4	4	2	3	0	1	4	5	2	8	4	3	2	4	0	6	3	4	0	0	6	3	3	1	6	5	4	0	3	2	0	4	4	0	6	9	5	2	5	4	4	6	2
	20150111	2107	2015-01-11 21:07:00	0	0	3	1	5	2	2	1	3	2	5	3	0	5	4	4	3	0	4	1	5	1	2	4	3	4	3	6	4	1	0	4	3	0	4	1	2	6	10	1	2	2	11	5	7	6
	20150111	2108	2015-01-11 21:08:00	0	2	3	1	5	2	0	1	6	0	3	1	4	3	3	4	3	0	4	3	4	0	14	3	0	3	5	6	4	3	0	2	3	0	5	2	9	4	10	4	3	2	4	6	6	1
	20150111	2109	2015-01-11 21:09:00	0	3	0	5	2	3	0	3	5	0	3	2	4	4	3	2	2	0	4	1	3	0	12	0	0	2	3	4	9	2	0	2	3	0	5	1	50	4	8	0	0	2	3	2	8	2
	20150111	2110	2015-01-11 21:10:00	0	2	0	4	3	3	4	1	5	0	4	2	1	2	3	6	2	0	0	4	1	0	4	0	0	3	0	5	2	3	0	2	3	0	5	3	5	5	7	0	3	5	7	0	8	0
	20150111	2111	2015-01-11 21:11:00	0	3	1	3	5	1	0	2	4	0	2	0	0	2	3	2	1	0	0	2	7	3	3	0	2	1	0	13	4	2	0	2	3	0	6	6	1	3	8	6	1	1	4	0	7	0
	20150111	2112	2015-01-11 21:12:00	0	2	4	3	5	2	4	2	5	0	4	2	3	7	3	3	3	0	2	2	2	0	0	3	0	4	0	6	5	2	0	2	2	0	5	2	0	6	5	0	1	1	2	0	7	0
	20150111	2113	2015-01-11 21:13:00	0	0	0	1	3	3	4	1	4	0	2	3	1	3	5	4	4	0	2	0	4	0	0	0	0	3	0	5	4	2	0	1	3	0	4	0	1	6	10	0	0	1	0	0	6	0
	20150111	2114	2015-01-11 21:14:00	0	1	0	4	4	2	5	2	5	0	4	1	12	5	4	2	3	0	4	2	5	2	0	0	0	1	2	6	1	2	0	0	3	0	5	4	0	4	7	0	0	0	0	0	7	0
	20150111	2115	2015-01-11 21:15:00	0	2	0	4	1	0	1	2	5	0	2	0	0	2	4	6	4	0	3	3	4	0	0	0	0	4	4	7	4	2	0	0	4	0	5	1	0	4	5	0	0	0	0	0	6	0
	20150111	2116	2015-01-11 21:16:00	0	2	0	3	0	1	11	0	5	0	4	5	0	2	4	2	5	0	5	3	2	0	0	1	0	2	0	7	4	5	0	0	0	0	4	1	0	6	3	0	0	3	0	0	6	1
	20150111	2117	2015-01-11 21:17:00	0	0	0	5	3	1	1	2	5	0	2	2	0	1	4	2	2	0	0	0	2	0	0	5	0	2	0	4	3	2	0	0	4	0	7	3	0	4	7	2	0	1	0	0	7	0
	20150111	2118	2015-01-11 21:18:00	0	0	2	2	3	0	20	0	5	0	2	0	0	5	2	4	0	0	2	3	0	0	2	2	0	4	0	2	4	2	0	0	0	0	3	8	0	7	8	6	0	0	0	0	8	0
	20150111	2119	2015-01-11 21:19:00	0	0	3	1	2	0	0	2	1	0	4	0	0	2	2	2	2	0	2	2	0	0	4	1	0	4	0	3	4	2	0	2	4	0	5	5	0	3	11	1	0	3	0	0	6	0
	20150111	2120	2015-01-11 21:20:00	0	0	2	3	2	0	0	2	0	0	5	0	0	5	2	2	4	0	4	2	4	0	1	0	0	4	0	0	3	3	0	11	2	0	4	1	0	0	8	0	0	1	0	0	6	0
	20150111	2121	2015-01-11 21:21:00	0	0	0	3	0	0	2	2	0	0	5	0	0	4	4	4	1	0	2	3	5	0	7	0	0	1	0	0	2	3	0	1	3	0	2	1	0	2	5	0	0	0	0	0	5	0
	20150111	2122	2015-01-11 21:22:00	0	0	0	1	0	0	1	0	0	0	5	0	1	5	4	2	3	0	4	3	4	0	16	0	0	3	0	0	0	13	0	0	4	0	0	3	0	2	7	0	0	0	0	0	6	0
	20150111	2123	2015-01-11 21:23:00	0	0	1	3	0	0	0	1	0	0	5	0	0	5	2	2	1	0	3	5	4	0	17	0	0	3	0	0	2	3	0	36	3	0	42	2	0	0	6	0	0	0	0	0	3	0
	20150111	2124	2015-01-11 21:24:00	0	0	0	4	0	0	0	1	0	0	2	0	0	4	0	2	2	0	3	3	5	0	2	0	0	3	0	0	0	2	0	2	4	0	16	0	0	0	5	0	0	0	0	0	4	0
	20150111	2125	2015-01-11 21:25:00	0	0	0	2	0	0	0	3	0	0	6	0	0	3	0	2	2	0	4	2	4	0	2	0	0	3	0	0	0	4	0	0	2	0	2	0	0	0	7	0	0	0	0	0	6	0
	20150111	2126	2015-01-11 21:26:00	0	3	0	2	3	0	0	2	0	0	3	0	0	5	0	2	4	0	2	2	4	0	0	2	0	3	0	0	0	2	0	0	1	0	4	0	1	2	8	0	0	0	0	0	5	0
	20150111	2127	2015-01-11 21:27:00	0	0	2	2	0	0	0	2	0	0	4	0	0	2	0	3	4	0	1	0	5	0	0	4	0	4	0	0	0	3	0	0	3	0	4	0	0	0	6	0	0	0	0	0	5	0
	20150111	2128	2015-01-11 21:28:00	0	0	0	3	0	0	0	2	0	0	3	0	0	4	0	4	4	0	3	2	4	0	0	2	0	2	0	0	0	3	0	0	5	0	3	0	0	2	4	0	0	0	0	0	4	0
	20150111	2129	2015-01-11 21:29:00	0	0	0	3	0	0	0	2	0	0	4	0	0	2	0	2	4	0	2	0	8	0	0	0	0	3	0	2	0	2	0	0	3	0	3	0	0	2	4	4	0	0	0	0	6	0
	20150111	2130	2015-01-11 21:30:00	0	0	0	1	0	0	0	2	0	0	2	0	0	3	1	2	0	0	0	2	2	0	3	0	0	4	0	1	0	2	0	0	1	0	0	0	0	2	2	2	0	0	0	0	6	0
	20150111	2131	2015-01-11 21:31:00	0	0	0	0	0	0	0	2	0	0	2	0	0	3	3	4	5	0	0	1	1	0	3	0	0	4	0	0	0	0	0	0	0	0	4	0	0	2	4	2	0	0	0	0	4	1
	20150111	2132	2015-01-11 21:32:00	0	0	0	0	0	0	0	0	0	0	4	0	0	4	4	4	3	0	0	3	1	0	2	1	0	4	0	0	0	2	0	0	0	0	1	0	0	0	7	5	0	0	0	0	0	1
	20150111	2133	2015-01-11 21:33:00	0	0	0	0	0	0	0	3	0	0	3	0	0	4	2	4	3	0	1	3	0	0	1	0	0	3	0	0	0	3	0	0	0	0	0	0	0	0	9	3	0	0	0	0	4	0
	20150111	2134	2015-01-11 21:34:00	0	0	1	4	0	0	0	2	0	0	3	0	0	5	7	4	1	0	0	0	0	0	1	1	0	3	0	0	0	4	0	0	0	0	0	0	0	2	8	0	0	0	0	0	5	0
	20150111	2135	2015-01-11 21:35:00	0	0	0	0	0	0	0	2	0	0	4	0	0	2	6	5	4	0	0	2	0	0	1	0	0	2	0	0	0	7	0	0	0	0	0	0	0	0	7	0	0	0	0	0	5	0
	20150111	2136	2015-01-11 21:36:00	0	0	0	0	0	0	0	2	0	0	5	0	0	4	0	3	3	0	0	0	0	0	0	0	0	1	0	0	0	2	0	0	0	0	0	0	0	0	7	0	0	0	0	0	4	0
	20150111	2137	2015-01-11 21:37:00	0	0	0	0	0	0	0	1	0	0	3	0	0	2	5	3	2	0	1	6	0	0	0	0	0	2	0	0	0	3	0	0	0	0	0	0	0	0	8	0	0	0	0	0	2	0
	20150111	2138	2015-01-11 21:38:00	0	0	1	0	0	0	0	3	0	0	5	0	0	4	0	4	4	0	1	2	0	0	0	0	0	3	0	0	0	2	0	0	0	0	0	0	0	0	4	0	0	0	0	0	5	0
	20150111	2139	2015-01-11 21:39:00	0	0	0	0	0	0	0	0	0	0	4	0	0	4	0	1	3	0	0	0	0	0	0	0	0	2	0	0	0	2	0	0	0	0	0	0	0	0	6	0	0	0	0	0	5	0
	20150111	2140	2015-01-11 21:40:00	0	0	0	0	0	0	0	2	0	0	4	0	0	4	0	3	1	0	0	22	0	0	2	0	0	2	0	0	0	2	0	0	0	0	0	0	0	0	6	0	0	0	0	0	5	0
	20150111	2141	2015-01-11 21:41:00	0	0	0	0	0	0	0	1	0	0	3	0	0	4	0	3	3	0	0	10	0	0	0	0	0	2	0	0	0	2	0	0	0	0	0	0	0	0	4	0	0	0	0	0	5	0
	20150111	2142	2015-01-11 21:42:00	0	0	0	0	0	0	0	3	0	0	6	0	0	4	0	2	4	0	0	0	0	0	12	0	0	2	2	0	0	2	0	0	0	0	2	0	0	0	6	0	0	0	0	0	5	0
	20150111	2143	2015-01-11 21:43:00	0	0	0	0	0	0	0	1	0	0	2	0	0	2	0	3	0	0	0	12	0	0	0	0	0	3	5	0	0	4	0	0	0	0	1	0	1	0	2	0	0	0	0	1	5	0
	20150111	2144	2015-01-11 21:44:00	0	0	2	0	0	0	0	0	0	0	2	0	0	4	0	2	0	0	0	49	0	2	1	0	0	2	7	0	0	2	0	0	0	0	1	0	0	0	1	1	0	0	0	2	6	0
	20150111	2145	2015-01-11 21:45:00	0	0	4	0	0	0	0	1	0	0	0	0	0	0	0	3	0	0	0	1	0	1	0	0	0	2	2	0	0	0	0	0	0	0	0	0	0	0	4	0	0	0	0	1	3	0
	20150111	2146	2015-01-11 21:46:00	0	0	0	0	0	0	0	1	0	0	1	0	0	0	0	4	0	0	0	0	0	0	0	0	0	2	0	0	0	0	0	0	0	0	0	0	0	0	6	0	0	0	0	0	3	0
	20150111	2147	2015-01-11 21:47:00	0	0	2	0	0	0	0	2	0	0	5	0	6	4	0	2	0	0	0	0	0	0	0	0	0	2	0	2	0	2	0	0	0	0	0	0	0	0	5	0	0	0	0	0	33	0
	20150111	2148	2015-01-11 21:48:00	0	0	0	0	0	0	0	0	0	0	5	0	2	2	0	2	0	0	0	0	0	0	0	0	0	2	0	0	0	3	0	0	0	0	0	0	0	0	4	0	0	0	0	0	6	0
	20150111	2149	2015-01-11 21:49:00	0	0	0	0	0	0	0	2	0	0	0	0	0	4	0	7	0	0	0	0	0	0	0	0	0	2	0	2	0	1	0	0	0	0	0	0	0	0	6	0	0	0	0	0	4	0
	20150111	2150	2015-01-11 21:50:00	0	0	0	0	0	0	0	0	0	0	4	0	0	2	0	13	0	0	0	0	0	0	2	4	0	1	0	1	0	1	0	0	0	0	0	0	0	0	3	0	0	0	0	0	6	0
	20150111	2151	2015-01-11 21:51:00	0	0	0	0	0	0	0	0	0	0	5	0	0	4	0	2	0	0	0	0	0	0	0	3	0	2	0	1	0	1	0	0	0	0	0	0	0	0	5	0	0	0	0	0	4	0
	20150111	2152	2015-01-11 21:52:00	0	0	0	0	0	0	0	2	0	0	10	0	0	2	0	3	0	0	0	0	0	0	1	1	0	4	0	5	0	2	0	0	0	0	2	0	0	0	2	0	0	0	0	0	1	0
	20150111	2153	2015-01-11 21:53:00	0	0	0	0	0	0	0	1	0	0	0	0	8	4	0	1	0	0	0	0	0	0	1	0	0	2	0	0	0	2	0	0	0	0	0	0	0	0	2	1	0	0	0	0	0	0
	20150111	2154	2015-01-11 21:54:00	0	0	0	0	0	0	0	3	0	0	20	0	3	3	0	4	0	0	0	0	0	0	0	0	0	2	0	0	0	2	0	0	0	0	2	0	0	0	4	1	0	0	0	0	0	0
	20150111	2155	2015-01-11 21:55:00	0	0	0	0	0	0	0	3	0	0	35	0	0	4	0	1	0	0	0	0	0	0	0	7	0	0	0	0	0	2	0	0	0	0	3	0	0	0	7	5	0	0	0	0	32	0
	20150111	2156	2015-01-11 21:56:00	0	0	0	0	0	0	0	2	0	0	39	0	0	0	0	3	0	0	0	0	0	0	0	2	0	1	0	0	0	2	0	0	0	0	0	0	0	0	6	2	0	0	0	0	13	0
	20150111	2157	2015-01-11 21:57:00	0	0	0	0	0	0	0	2	0	0	0	0	0	4	0	7	0	0	0	0	0	0	0	0	0	1	0	0	0	2	0	0	0	0	0	0	0	0	8	2	0	0	0	0	2	0
	20150111	2158	2015-01-11 21:58:00	0	0	0	0	0	0	0	0	0	0	12	0	0	2	0	2	0	0	0	0	0	0	0	0	0	0	0	0	0	0	0	0	0	0	0	0	0	0	5	2	0	0	0	0	0	0
	20150111	2159	2015-01-11 21:59:00	0	0	0	0	0	0	0	2	0	0	1	0	0	2	0	0	0	0	0	0	0	0	0	0	0	0	0	0	0	2	0	0	0	0	0	0	0	0	4	0	0	0	0	0	2	0
	20150111	2200	2015-01-11 22:00:00	0	0	0	0	0	0	0	0	0	0	14	0	0	4	0	2	0	0	0	0	0	0	0	0	0	0	0	0	0	0	0	0	0	0	0	0	1	0	3	2	0	0	0	0	0	0
	20150111	2201	2015-01-11 22:01:00	0	0	0	0	0	0	0	0	0	0	0	0	0	4	0	2	0	0	0	0	0	0	0	0	0	0	0	0	0	2	0	0	0	0	0	0	0	0	0	1	0	0	0	0	0	0
	20150111	2202	2015-01-11 22:02:00	0	0	0	0	0	0	0	0	0	0	0	0	0	3	0	3	0	0	0	0	0	0	0	0	0	0	0	0	0	4	0	0	0	0	0	0	0	0	0	1	0	0	0	0	0	0
	20150111	2203	2015-01-11 22:03:00	0	0	0	0	0	0	0	0	0	0	0	0	0	4	0	4	0	0	0	0	0	0	0	0	0	0	0	0	0	0	0	0	0	0	1	0	0	0	0	0	0	0	0	0	0	0
	20150111	2204	2015-01-11 22:04:00	0	0	0	0	0	0	0	0	0	0	0	0	2	3	0	4	0	0	0	0	0	0	0	0	0	0	0	0	0	0	0	0	0	0	0	0	0	0	0	0	0	0	0	0	0	0
	20150111	2205	2015-01-11 22:05:00	0	0	0	0	0	0	0	0	0	0	0	0	0	3	0	2	0	0	0	0	0	0	0	0	0	0	0	0	0	2	0	0	0	0	1	0	0	0	2	0	0	0	0	0	0	0
	20150111	2206	2015-01-11 22:06:00	0	0	0	0	0	0	0	0	0	0	0	0	0	2	0	2	0	0	0	0	0	0	0	0	0	0	0	0	0	0	0	0	0	0	0	0	0	0	0	0	0	0	0	0	0	0
	20150111	2207	2015-01-11 22:07:00	0	0	0	0	0	0	0	0	0	0	0	0	0	4	0	3	0	0	0	0	0	0	0	0	0	0	0	0	0	1	0	0	0	0	0	0	0	0	0	0	0	0	0	2	0	0
	20150111	2208	2015-01-11 22:08:00	0	0	0	0	0	0	0	0	0	0	0	0	0	2	0	6	0	0	0	0	0	0	0	1	0	0	0	0	0	7	0	0	0	0	0	0	0	0	2	0	0	0	0	0	0	0
	20150111	2209	2015-01-11 22:09:00	0	0	0	0	0	0	0	0	0	0	0	0	0	0	0	3	0	0	0	0	0	0	0	6	0	0	0	0	0	0	0	0	0	0	0	0	0	0	0	0	0	0	0	0	1	0
	20150111	2210	2015-01-11 22:10:00	0	0	0	0	0	0	0	0	0	0	0	0	0	0	0	2	0	0	0	0	0	0	0	5	0	0	0	0	0	0	0	0	0	0	0	0	0	0	0	0	0	0	0	3	0	0
	20150111	2211	2015-01-11 22:11:00	0	0	0	0	0	0	0	0	0	0	0	0	0	0	0	2	0	0	0	0	0	0	0	2	0	0	0	0	0	2	0	0	0	0	0	0	0	0	0	0	0	0	0	0	0	0
	20150111	2212	2015-01-11 22:12:00	0	0	0	0	0	0	0	0	0	0	0	0	0	0	0	0	0	0	0	0	0	0	0	0	0	0	0	0	0	1	0	0	0	0	0	0	0	0	0	0	0	0	0	2	0	0
	20150111	2213	2015-01-11 22:13:00	0	0	0	0	0	0	0	0	0	0	0	0	0	0	0	4	0	0	0	0	0	0	0	0	0	0	0	0	0	0	0	0	0	0	0	0	0	0	0	0	0	0	0	0	0	0
	20150111	2214	2015-01-11 22:14:00	0	0	0	0	0	0	0	0	0	0	0	0	0	2	0	2	0	0	0	0	0	0	0	0	0	0	0	0	0	0	0	0	0	0	0	0	0	0	0	0	0	0	0	0	0	0
	20150111	2215	2015-01-11 22:15:00	0	0	0	0	0	0	0	0	0	0	0	0	0	3	0	2	0	0	0	0	0	0	0	0	0	0	0	0	0	0	0	0	0	0	1	0	0	0	0	0	0	0	0	0	0	0
	20150111	2216	2015-01-11 22:16:00	0	0	2	0	0	0	0	0	0	0	0	0	0	2	0	0	0	0	0	0	0	0	0	0	0	0	0	0	0	0	0	0	0	0	3	0	0	0	0	0	0	0	0	0	0	0
	20150111	2217	2015-01-11 22:17:00	0	0	0	0	0	0	0	0	0	0	0	0	0	2	0	0	0	0	0	0	0	0	0	0	0	0	0	0	0	0	0	0	0	0	3	0	0	0	0	0	0	0	0	0	0	0
	20150111	2218	2015-01-11 22:18:00	0	0	0	0	0	0	0	0	0	0	0	0	0	0	0	0	0	0	0	0	0	0	0	0	0	0	0	0	0	0	0	0	0	0	4	0	0	0	0	3	0	0	0	0	0	0
	20150111	2219	2015-01-11 22:19:00	0	0	0	0	0	0	0	0	0	0	0	0	0	0	0	0	0	0	0	0	0	0	0	0	0	0	0	0	0	0	0	0	0	0	2	0	0	0	0	0	0	0	0	0	0	0
	20150111	2220	2015-01-11 22:20:00	0	0	0	0	0	0	0	0	0	0	0	0	0	3	0	0	0	0	0	0	0	0	0	0	0	0	0	0	0	0	0	0	0	0	4	0	1	0	0	0	0	0	0	0	0	0
	20150111	2221	2015-01-11 22:21:00	0	0	0	0	0	0	0	0	0	0	0	0	0	0	0	1	0	0	0	0	0	0	0	0	0	0	0	0	0	0	0	0	0	0	0	0	0	0	0	0	0	0	0	0	0	0
	20150111	2222	2015-01-11 22:22:00	0	0	0	0	0	0	0	0	0	4	0	0	0	0	0	0	0	0	0	0	0	0	0	0	0	0	0	0	0	0	0	0	0	0	2	0	0	0	0	0	0	0	0	0	0	0
	20150111	2223	2015-01-11 22:23:00	0	0	0	0	0	0	0	0	0	2	0	0	0	0	0	0	0	0	0	0	0	0	0	0	0	0	0	0	0	0	0	0	0	0	0	0	0	0	0	0	0	0	0	0	0	0
	20150111	2224	2015-01-11 22:24:00	0	0	0	0	0	0	0	0	0	1	0	0	0	0	0	0	0	0	0	0	0	0	0	0	0	0	0	0	0	0	0	0	0	0	0	0	0	0	0	0	0	0	0	0	0	0
	20150111	2225	2015-01-11 22:25:00	0	0	0	0	0	0	0	0	0	14	0	0	0	0	0	0	0	0	0	0	0	0	0	0	0	0	0	0	0	0	0	0	0	0	0	0	0	0	0	0	10	0	0	0	0	0
	20150111	2226	2015-01-11 22:26:00	0	0	0	0	0	0	0	0	0	8	0	0	1	0	0	0	0	0	0	0	0	0	0	0	0	0	0	0	0	0	0	0	0	0	0	0	0	0	0	0	7	0	0	0	0	0
	20150111	2227	2015-01-11 22:27:00	0	0	0	0	0	0	0	0	0	0	0	0	0	0	0	0	0	0	0	0	0	0	0	0	0	0	0	0	0	0	0	0	0	0	0	0	0	0	0	0	0	0	0	0	0	0
	20150111	2228	2015-01-11 22:28:00	0	0	0	0	0	0	0	0	0	3	0	0	0	2	0	0	0	0	0	0	0	0	0	0	0	0	0	0	0	0	0	0	0	0	0	0	0	0	0	0	0	0	0	0	0	0
	20150111	2229	2015-01-11 22:29:00	0	0	0	0	0	0	0	0	0	0	0	0	0	0	0	0	0	0	0	0	0	0	0	0	0	0	0	4	0	0	0	0	0	0	0	0	0	0	0	0	0	0	0	0	0	0
	20150111	2230	2015-01-11 22:30:00	0	0	0	0	0	0	0	0	0	0	0	0	0	0	0	0	0	0	0	0	0	0	0	0	0	0	0	3	0	0	0	0	0	0	0	0	0	0	0	0	0	0	0	0	0	0
	20150111	2231	2015-01-11 22:31:00	0	0	1	0	0	0	0	0	0	0	0	0	0	0	0	0	0	0	0	0	0	0	0	0	0	0	0	0	0	0	0	0	0	0	0	0	0	0	0	0	0	0	0	0	0	0
	20150111	2232	2015-01-11 22:32:00	0	0	0	0	0	0	0	0	0	0	0	0	0	0	0	0	0	0	0	0	0	0	0	0	0	0	0	0	0	0	0	0	0	0	0	0	0	0	0	0	0	0	0	0	0	0
	20150111	2233	2015-01-11 22:33:00	0	0	0	0	1	0	0	0	0	0	0	0	0	0	0	0	0	0	0	0	0	0	0	0	0	0	0	6	0	0	0	0	0	0	0	0	0	0	0	0	0	1	0	0	0	0
	20150111	2234	2015-01-11 22:34:00	0	0	0	0	3	0	0	0	0	0	0	0	0	0	0	0	0	0	1	0	0	0	6	0	0	0	0	6	0	0	0	0	0	0	0	0	0	0	0	0	0	0	0	0	0	0
	20150111	2235	2015-01-11 22:35:00	0	0	0	0	2	0	0	0	0	0	0	0	0	0	0	0	0	0	0	0	0	0	0	0	0	0	0	2	0	0	0	0	0	0	0	0	0	0	0	0	0	0	0	2	0	0
	20150111	2236	2015-01-11 22:36:00	0	0	0	0	0	0	0	0	0	0	0	0	0	0	0	0	0	0	0	0	0	0	0	0	0	0	0	0	0	0	0	0	0	0	0	0	0	0	0	0	0	0	0	0	0	0
	20150111	2237	2015-01-11 22:37:00	0	0	0	0	0	0	0	0	0	0	0	0	0	0	0	0	0	0	0	0	0	0	0	0	0	0	0	2	0	0	0	0	0	0	2	0	0	0	0	0	0	0	0	0	0	0
	20150111	2238	2015-01-11 22:38:00	0	0	1	0	0	0	0	0	0	0	0	0	0	0	0	0	0	0	0	0	0	0	0	0	0	0	0	3	0	0	0	0	0	0	0	0	0	0	0	0	0	0	0	0	0	0
	20150111	2239	2015-01-11 22:39:00	0	0	0	0	0	0	0	0	0	0	0	0	0	0	0	0	0	0	0	0	0	0	0	0	0	0	0	4	0	0	0	0	0	0	1	0	0	0	0	0	0	0	0	0	0	0
	20150111	2240	2015-01-11 22:40:00	0	0	7	0	5	0	0	0	0	0	0	0	0	0	0	0	0	0	0	0	0	0	0	0	0	0	0	0	0	0	0	0	0	0	0	0	0	0	0	0	0	0	0	0	0	0
	20150111	2241	2015-01-11 22:41:00	0	0	1	0	5	0	0	0	0	0	0	0	0	0	0	0	0	0	0	0	0	0	0	0	0	0	0	3	0	0	0	0	0	0	0	0	0	0	0	0	0	0	0	0	0	0
	20150111	2242	2015-01-11 22:42:00	0	0	1	0	0	0	0	0	0	0	0	0	0	0	0	0	0	0	0	0	0	4	0	0	0	0	0	2	0	0	0	0	0	0	0	0	0	0	0	0	0	0	0	0	0	0
	20150111	2243	2015-01-11 22:43:00	0	0	0	0	0	0	0	0	0	0	0	0	0	0	0	0	0	0	0	0	0	1	0	0	0	0	0	0	0	0	1	0	0	0	0	0	0	0	0	0	0	0	0	0	0	0
	20150111	2244	2015-01-11 22:44:00	0	0	0	0	0	0	0	0	0	0	0	0	0	0	0	0	0	0	0	0	0	1	0	0	0	0	0	4	0	0	0	0	0	0	0	0	0	0	0	0	0	0	0	0	0	0
	20150111	2245	2015-01-11 22:45:00	0	0	0	0	1	0	0	0	0	0	0	0	0	0	0	0	0	0	0	0	0	2	0	0	0	0	0	2	0	0	1	0	0	0	0	0	0	0	0	1	0	0	0	0	0	0
	20150111	2246	2015-01-11 22:46:00	0	0	0	0	0	0	0	0	0	0	0	0	0	0	0	0	0	0	0	0	0	0	0	0	0	0	0	0	0	0	4	0	0	0	0	0	0	0	0	2	0	0	0	0	0	0
	20150111	2247	2015-01-11 22:47:00	0	0	0	0	7	0	0	0	0	0	0	0	0	0	0	0	0	0	0	0	0	0	0	0	0	0	0	0	0	0	0	0	0	0	5	0	0	0	0	3	0	0	0	0	0	0
	20150111	2248	2015-01-11 22:48:00	0	0	0	0	3	0	0	0	0	0	0	0	2	0	0	1	0	0	0	0	0	0	0	0	0	0	0	0	0	0	3	0	0	0	8	0	0	0	0	4	9	0	0	0	0	0
	20150111	2249	2015-01-11 22:49:00	0	0	0	0	0	0	0	0	0	0	0	0	3	0	0	0	0	0	0	0	0	0	0	0	0	0	0	0	0	0	2	0	0	0	17	0	0	0	0	2	0	0	0	0	0	0
	20150111	2250	2015-01-11 22:50:00	0	0	0	0	0	0	0	0	0	0	0	0	4	0	0	0	0	0	0	0	0	0	0	0	0	0	0	0	0	0	0	0	0	0	7	0	0	0	0	1	0	0	0	0	0	0
	20150111	2251	2015-01-11 22:51:00	0	0	0	0	0	0	0	0	0	0	0	0	4	0	0	0	0	0	0	0	0	0	0	0	0	0	0	0	0	0	0	0	0	0	1	0	0	0	0	0	0	0	0	0	0	0
	20150111	2252	2015-01-11 22:52:00	0	0	0	0	0	0	0	0	0	0	0	0	8	0	1	0	0	0	0	0	0	1	0	0	0	0	0	0	0	0	0	0	0	0	2	0	0	0	0	2	0	0	0	0	0	0
	20150111	2253	2015-01-11 22:53:00	0	0	0	0	0	0	0	0	0	0	0	0	1	0	0	0	0	0	0	0	0	1	0	0	0	0	0	0	0	0	0	0	0	0	8	0	0	0	0	0	0	0	0	0	0	0
	20150111	2254	2015-01-11 22:54:00	0	0	0	0	0	0	0	0	0	0	0	0	1	0	4	0	0	0	0	0	0	2	0	3	0	0	0	0	0	0	0	0	0	0	8	0	0	0	0	1	0	0	0	0	0	0
	20150111	2255	2015-01-11 22:55:00	0	0	0	0	0	0	0	0	0	0	0	0	2	0	4	0	0	0	0	0	0	0	0	0	0	0	0	0	0	0	0	1	0	0	0	0	0	0	0	5	0	0	0	0	0	0
	20150111	2256	2015-01-11 22:56:00	0	0	0	0	0	0	0	0	0	0	0	0	2	0	0	0	0	0	0	0	0	0	0	0	0	0	0	0	0	0	0	0	0	0	0	0	0	0	0	3	0	0	0	0	0	0
	20150111	2257	2015-01-11 22:57:00	0	0	6	0	0	0	0	0	0	0	0	0	0	0	0	0	0	0	0	0	0	1	0	3	0	0	0	0	0	0	0	1	0	0	0	0	0	0	0	3	0	0	0	0	0	0
	20150111	2258	2015-01-11 22:58:00	0	0	3	0	0	0	0	0	0	0	0	0	0	0	0	0	0	0	0	0	0	1	0	4	0	0	0	0	0	0	0	0	0	0	0	0	0	0	0	2	0	0	0	0	0	0
	20150111	2259	2015-01-11 22:59:00	0	0	0	0	0	0	0	0	0	0	0	0	0	0	0	0	0	0	0	0	0	0	0	1	0	0	0	0	0	0	0	0	0	0	0	0	0	0	0	2	0	0	0	0	0	0
	20150111	2300	2015-01-11 23:00:00	0	0	0	0	0	0	0	0	0	0	0	0	0	0	0	0	0	0	0	0	0	0	0	0	0	0	0	0	0	0	0	0	0	0	0	0	0	0	0	0	0	0	0	0	0	0
	20150111	2301	2015-01-11 23:01:00	0	0	0	0	0	0	0	0	0	0	0	0	0	0	0	0	0	0	0	0	0	0	0	0	0	0	0	0	0	0	0	0	0	0	0	0	0	0	0	2	0	0	0	0	0	0
	20150111	2302	2015-01-11 23:02:00	0	0	0	0	0	0	0	0	0	0	0	0	0	0	0	0	0	0	3	0	0	0	0	0	0	0	3	0	0	0	0	0	0	0	0	0	0	0	0	1	0	0	0	0	0	0
	20150111	2303	2015-01-11 23:03:00	0	0	0	0	0	0	1	0	0	0	0	0	0	0	0	0	0	0	0	0	0	0	0	0	0	0	1	0	0	0	0	0	0	0	0	0	0	0	0	3	0	0	0	0	0	0
	20150111	2304	2015-01-11 23:04:00	0	0	0	0	0	0	1	0	0	0	0	0	0	0	0	0	0	0	0	0	0	0	0	0	0	0	0	0	0	0	0	0	0	0	0	0	0	0	0	5	0	0	0	0	0	0
	20150111	2305	2015-01-11 23:05:00	0	0	0	0	0	0	1	0	0	0	0	0	0	0	0	0	0	0	0	0	0	0	0	0	0	0	4	0	0	0	0	0	0	0	0	0	0	0	0	0	11	0	0	0	0	0
	20150111	2306	2015-01-11 23:06:00	0	0	0	0	0	0	0	0	0	0	0	0	0	0	0	0	0	0	0	0	0	0	0	0	0	0	2	0	0	0	0	0	0	0	2	0	0	0	0	4	0	0	0	0	0	0
	20150111	2307	2015-01-11 23:07:00	0	0	0	0	0	0	0	0	0	0	0	0	0	0	0	0	0	0	0	0	0	0	0	0	0	0	2	0	0	0	0	0	0	0	0	0	0	0	0	0	0	0	0	0	0	0
	20150111	2308	2015-01-11 23:08:00	0	0	0	0	0	0	0	0	0	0	0	0	0	0	1	0	0	0	0	0	0	0	0	0	0	0	5	0	0	0	0	0	0	0	3	0	0	0	0	0	0	0	0	0	0	0
	20150111	2309	2015-01-11 23:09:00	0	0	0	0	0	0	0	0	0	0	0	0	0	0	0	0	0	0	0	0	0	0	0	0	0	0	25	3	0	0	0	0	0	0	0	0	0	6	0	0	0	0	0	3	0	0
	20150111	2310	2015-01-11 23:10:00	0	0	0	0	0	0	0	0	0	0	0	0	0	0	0	0	0	0	0	0	0	0	0	0	0	0	5	2	0	0	0	0	0	0	0	0	0	5	0	0	0	0	0	0	0	0
	20150111	2311	2015-01-11 23:11:00	0	0	0	0	0	0	0	0	0	0	0	0	0	0	0	0	0	0	0	0	0	0	0	0	0	0	2	0	0	0	0	0	0	0	0	0	0	0	0	2	0	0	0	0	0	0
	20150111	2312	2015-01-11 23:12:00	0	0	0	0	0	0	0	0	0	0	0	0	0	0	0	0	0	0	0	0	0	0	0	5	0	0	2	0	0	0	0	0	0	0	0	0	0	2	0	2	0	0	0	0	0	0
	20150111	2313	2015-01-11 23:13:00	0	0	0	0	0	0	0	0	0	0	0	0	0	0	1	0	0	0	0	0	0	0	0	0	0	0	2	0	0	0	0	0	0	0	0	0	0	4	0	0	0	0	0	0	0	0
	20150111	2314	2015-01-11 23:14:00	0	0	1	0	0	0	0	0	0	0	0	0	0	0	0	0	0	0	0	0	0	0	0	0	0	0	2	0	0	0	0	0	0	0	0	0	0	0	0	0	0	0	0	0	0	0
	20150111	2315	2015-01-11 23:15:00	0	0	0	0	0	0	3	0	0	1	0	0	0	0	0	0	0	0	0	0	0	0	0	0	0	0	1	0	0	0	0	0	0	0	0	0	0	0	0	0	3	0	0	0	0	0
	20150111	2316	2015-01-11 23:16:00	0	0	0	0	0	0	1	0	0	2	0	0	0	0	0	0	0	0	0	0	0	0	0	0	0	0	2	0	0	0	0	0	0	0	0	0	0	0	0	0	1	0	0	0	0	0
	20150111	2317	2015-01-11 23:17:00	0	0	0	0	0	0	0	0	0	1	0	0	0	0	10	0	0	0	0	0	0	0	0	0	0	0	3	0	0	0	0	0	0	0	0	0	0	0	0	0	2	0	0	0	0	0
	20150111	2318	2015-01-11 23:18:00	0	0	1	0	0	0	0	0	0	2	0	0	0	0	2	0	0	0	0	0	0	0	0	0	0	0	0	0	0	0	0	0	0	0	0	0	0	0	0	0	0	0	0	0	0	0
	20150111	2319	2015-01-11 23:19:00	0	0	0	0	0	0	0	0	0	0	0	0	0	0	0	0	0	0	0	0	0	0	0	0	0	0	0	0	0	0	0	0	0	0	0	0	0	0	0	0	0	0	0	0	0	0
	20150111	2320	2015-01-11 23:20:00	0	0	0	0	0	0	0	0	0	2	0	0	0	0	0	0	0	0	0	0	0	0	0	0	0	0	0	0	0	0	0	0	0	0	0	0	0	0	0	0	0	0	0	0	0	0
	20150111	2321	2015-01-11 23:21:00	0	0	0	0	0	0	0	0	0	0	0	0	3	0	0	0	0	0	0	0	0	0	0	0	0	0	0	0	0	0	0	0	0	0	0	0	0	0	0	2	0	0	0	0	0	0
	20150111	2322	2015-01-11 23:22:00	0	0	0	0	0	0	0	0	0	0	0	0	3	0	0	0	0	0	0	0	0	0	0	0	0	0	0	0	0	0	0	0	0	0	4	0	0	0	0	0	0	0	0	0	0	0
	20150111	2323	2015-01-11 23:23:00	0	0	0	0	0	0	0	0	0	0	0	0	2	0	0	0	0	0	0	0	0	0	0	0	0	0	0	0	0	0	0	0	0	0	3	0	0	0	0	0	0	0	0	0	0	0
	20150111	2324	2015-01-11 23:24:00	0	0	1	0	0	0	0	0	0	0	0	0	0	0	0	0	0	0	0	0	0	2	0	0	0	0	0	0	0	0	0	0	0	0	3	0	0	0	0	0	0	0	0	0	0	0
	20150111	2325	2015-01-11 23:25:00	0	0	0	0	0	0	0	0	0	0	0	0	0	0	0	0	0	0	0	0	0	0	0	0	0	0	0	1	0	0	0	0	0	0	2	0	0	0	0	0	0	0	0	1	0	0
	20150111	2326	2015-01-11 23:26:00	0	0	0	0	0	0	0	0	0	0	0	0	0	0	0	0	0	0	0	0	0	0	0	0	0	0	6	0	0	0	0	0	0	0	5	0	0	0	0	1	1	0	0	2	0	0
	20150111	2327	2015-01-11 23:27:00	0	0	0	0	0	0	0	0	0	0	0	0	0	0	0	0	0	0	0	0	0	0	0	0	0	0	5	0	0	0	0	0	0	0	0	0	0	0	0	2	1	0	0	0	0	0
	20150111	2328	2015-01-11 23:28:00	0	0	0	0	0	0	0	0	0	0	0	0	0	0	0	0	0	0	0	0	0	0	0	0	0	0	0	2	0	0	0	0	0	0	3	0	0	0	0	0	0	0	0	2	0	0
	20150111	2329	2015-01-11 23:29:00	0	0	0	0	0	0	0	0	0	0	0	0	0	0	0	0	0	0	0	0	0	0	0	1	0	0	0	5	0	0	0	0	0	0	1	0	0	0	0	0	0	0	0	0	0	0
	20150111	2330	2015-01-11 23:30:00	0	0	0	0	0	0	0	0	0	0	0	0	0	0	0	0	0	0	0	0	0	0	0	5	0	0	0	2	0	0	0	0	0	0	0	0	0	0	0	0	2	0	0	4	0	0
	20150111	2331	2015-01-11 23:31:00	0	0	0	0	0	0	0	0	0	0	0	0	0	0	0	0	0	0	0	0	0	0	0	0	0	0	0	0	0	0	0	0	0	0	3	0	0	0	0	0	38	0	0	0	0	0
	20150111	2332	2015-01-11 23:32:00	0	0	1	0	0	0	0	0	0	0	0	0	0	0	0	0	0	0	0	0	0	0	0	0	0	0	0	2	0	0	0	0	0	0	4	0	0	0	0	0	31	0	0	0	0	0
	20150111	2333	2015-01-11 23:33:00	0	4	0	0	0	0	4	0	0	0	0	0	0	0	0	0	0	0	0	0	0	0	0	0	1	0	0	3	0	0	0	0	0	0	0	0	0	0	3	0	1	0	0	0	0	0
	20150111	2334	2015-01-11 23:34:00	0	0	0	0	0	0	0	0	0	0	0	0	0	0	0	0	0	0	0	0	0	0	0	0	0	0	0	0	0	0	0	0	0	0	0	0	0	0	2	0	0	0	0	0	0	0
	20150111	2335	2015-01-11 23:35:00	0	0	0	0	0	0	0	0	0	0	0	0	0	0	0	0	0	0	2	0	0	0	0	0	0	0	0	3	0	0	0	0	0	0	1	0	0	0	5	0	0	0	0	0	0	0
	20150111	2336	2015-01-11 23:36:00	0	3	0	0	0	0	0	0	0	0	0	0	0	0	0	0	0	0	0	0	0	0	0	4	1	0	0	2	0	0	0	0	0	0	0	0	0	4	0	0	0	0	0	0	0	0
	20150111	2337	2015-01-11 23:37:00	0	1	0	0	0	0	0	0	0	0	0	0	0	0	0	0	0	0	0	0	0	0	0	3	0	0	0	6	0	0	0	0	0	0	0	0	0	2	3	0	0	0	0	0	0	0
	20150111	2338	2015-01-11 23:38:00	0	2	0	0	0	0	0	0	0	0	0	0	0	0	0	0	0	0	1	0	0	0	0	3	0	0	0	1	0	0	0	0	0	0	0	0	0	3	0	0	3	0	0	0	0	0
	20150111	2339	2015-01-11 23:39:00	0	0	0	0	0	0	0	0	3	0	0	0	0	0	0	0	0	0	0	0	0	0	0	16	0	0	0	1	0	0	0	0	0	0	0	0	0	0	0	0	3	0	0	0	0	0
	20150111	2340	2015-01-11 23:40:00	0	0	0	0	0	0	0	0	0	0	0	0	0	0	0	0	0	0	2	0	0	0	0	0	0	0	0	0	0	0	0	0	0	0	3	0	0	3	0	0	0	0	0	0	0	0
	20150111	2341	2015-01-11 23:41:00	0	0	4	0	0	0	0	0	0	0	0	0	0	0	7	0	0	0	0	0	0	0	0	0	0	0	0	0	0	0	0	0	0	0	1	0	0	0	0	0	0	0	0	0	0	0
	20150111	2342	2015-01-11 23:42:00	0	0	1	0	0	0	0	0	0	0	0	0	1	0	11	0	0	0	0	0	0	0	0	3	0	0	0	2	0	0	0	0	0	0	0	0	0	0	0	0	0	0	0	0	0	0
	20150111	2343	2015-01-11 23:43:00	0	0	0	0	0	0	0	0	1	0	0	0	5	0	3	0	0	0	0	0	0	0	0	5	0	0	0	0	0	0	0	0	0	0	0	0	0	0	0	0	2	0	0	0	0	2
	20150111	2344	2015-01-11 23:44:00	0	0	2	0	0	0	0	0	0	0	0	0	0	0	0	0	0	0	0	0	0	0	0	4	2	0	0	1	0	0	0	0	0	0	0	0	0	1	0	0	0	0	0	0	0	0
	20150111	2345	2015-01-11 23:45:00	0	0	2	0	0	0	0	0	0	0	0	0	0	0	0	0	0	0	0	0	0	0	0	3	0	0	0	0	0	0	0	0	0	0	0	0	0	0	0	0	2	0	0	0	3	0
	20150111	2346	2015-01-11 23:46:00	0	0	1	0	0	0	0	0	0	0	0	0	0	0	0	0	0	0	4	0	0	0	0	2	2	0	0	0	0	0	0	0	0	0	0	0	0	0	0	0	2	0	0	0	3	0
	20150111	2347	2015-01-11 23:47:00	0	0	0	0	0	0	0	0	0	0	0	0	0	0	0	0	0	0	0	0	0	0	0	4	0	0	0	1	0	0	0	2	0	0	0	0	0	0	0	0	5	0	0	0	4	0
	20150111	2348	2015-01-11 23:48:00	0	0	2	0	0	0	0	0	0	0	0	0	0	0	0	0	0	0	0	0	0	0	0	6	0	0	0	8	0	0	0	3	0	0	0	0	0	0	0	0	0	0	0	0	3	0
	20150111	2349	2015-01-11 23:49:00	0	0	0	0	0	0	0	0	0	0	0	0	0	0	0	0	0	0	1	0	0	0	0	1	0	0	0	0	0	0	0	1	0	0	0	0	0	0	0	0	0	0	0	0	0	0
	20150111	2350	2015-01-11 23:50:00	0	0	0	0	0	0	0	0	0	0	0	0	0	0	0	0	0	0	0	0	0	0	1	4	0	0	0	0	0	0	0	0	0	0	0	0	0	0	0	0	0	0	0	0	0	0
	20150111	2351	2015-01-11 23:51:00	0	0	0	0	0	0	0	0	0	0	0	0	1	0	0	0	0	0	1	0	0	0	3	2	0	0	0	0	0	0	0	1	0	0	1	0	0	0	0	0	0	0	0	0	1	0
	20150111	2352	2015-01-11 23:52:00	0	0	0	0	0	0	0	0	0	0	0	0	4	0	0	0	0	0	1	0	0	0	0	2	0	0	0	0	0	0	0	1	0	0	3	0	0	0	0	0	0	0	0	0	3	0
	20150111	2353	2015-01-11 23:53:00	0	0	0	0	0	0	0	0	0	0	0	0	0	0	0	0	0	0	0	0	0	0	0	2	0	0	0	0	0	0	0	0	0	0	10	0	0	0	0	0	0	0	0	1	0	0
	20150111	2354	2015-01-11 23:54:00	0	0	0	0	0	0	0	0	0	0	0	0	0	0	0	0	0	0	0	0	0	0	5	2	0	0	0	0	0	0	0	0	0	0	4	0	0	0	0	1	1	0	0	1	0	0
	20150111	2355	2015-01-11 23:55:00	0	0	0	0	0	0	0	0	0	0	0	0	0	0	0	0	0	0	0	0	0	0	0	0	1	0	0	0	0	0	0	0	0	0	0	0	0	0	0	3	3	0	0	0	0	0
	20150111	2356	2015-01-11 23:56:00	0	0	0	0	0	0	0	0	0	0	0	0	0	0	0	0	0	0	0	0	0	0	0	0	3	0	0	1	0	0	0	0	0	0	0	0	0	0	0	2	8	0	0	0	0	0
	20150111	2357	2015-01-11 23:57:00	0	0	0	0	0	0	0	0	0	0	0	0	0	0	0	0	0	0	0	0	0	0	0	0	1	0	0	1	0	0	0	0	0	0	0	0	0	0	0	3	4	0	0	0	0	0
	20150111	2358	2015-01-11 23:58:00	0	0	0	0	0	0	0	0	0	0	0	0	0	0	0	0	0	0	0	0	0	0	0	0	0	0	0	0	0	0	0	2	0	0	0	0	0	0	0	2	0	0	0	0	0	0
	20150111	2359	2015-01-11 23:59:00	0	0	0	0	0	0	0	0	0	0	0	0	0	0	0	0	0	0	1	0	0	0	1	0	0	0	0	0	0	0	0	0	0	0	0	0	0	0	0	2	0	0	0	0	0	0
	20150112	0	2015-01-12	0	0	0	0	0	0	0	0	0	2	0	0	0	0	0	0	0	0	1	0	0	0	2	0	0	0	0	0	0	0	0	0	0	0	0	0	0	0	0	3	0	0	0	0	0	0
	20150112	1	2015-01-12 00:01:00	0	0	0	0	0	0	0	0	0	3	0	0	0	0	0	0	0	0	0	0	0	0	0	0	0	0	0	0	0	0	0	3	0	0	0	0	0	0	0	3	0	0	0	0	0	0
	20150112	2	2015-01-12 00:02:00	0	0	0	0	0	0	0	0	0	2	0	0	0	0	0	0	0	0	0	0	0	0	0	0	0	0	0	0	0	0	0	0	0	0	0	0	0	0	0	2	0	0	0	0	0	0
	20150112	3	2015-01-12 00:03:00	0	0	0	0	0	0	0	0	0	2	0	0	0	0	0	0	0	0	0	0	0	0	0	0	0	0	0	0	0	0	0	0	0	0	0	0	0	0	0	1	0	0	0	0	10	0
	20150112	4	2015-01-12 00:04:00	0	0	0	0	0	0	0	0	0	2	0	0	1	0	0	0	0	0	0	0	0	0	0	0	0	0	0	0	0	0	0	0	0	0	0	0	0	0	0	0	0	0	0	0	0	0
	20150112	5	2015-01-12 00:05:00	0	0	0	0	0	0	0	0	0	2	0	0	4	0	0	0	0	0	0	0	0	0	0	6	0	0	0	0	0	0	0	0	0	0	0	0	8	0	0	2	0	0	0	0	0	0
	20150112	6	2015-01-12 00:06:00	0	0	0	0	0	0	0	0	0	0	3	0	2	0	0	0	0	0	0	0	0	0	0	8	0	0	0	0	0	0	0	0	0	0	0	0	0	0	0	2	0	0	0	0	0	0
	20150112	7	2015-01-12 00:07:00	0	0	0	0	0	0	0	0	0	0	0	0	3	0	0	0	0	0	0	0	0	1	0	14	0	0	0	0	0	0	0	0	0	0	0	0	0	0	0	0	0	0	0	0	0	0
	20150112	8	2015-01-12 00:08:00	0	0	0	0	0	0	0	0	0	3	2	0	0	0	0	0	0	0	0	0	0	0	0	2	0	0	0	2	0	0	0	0	0	0	0	0	0	0	4	0	0	0	0	0	0	0
	20150112	9	2015-01-12 00:09:00	0	0	0	0	1	0	0	0	0	0	0	0	1	0	0	0	0	0	0	0	0	0	0	0	0	0	0	1	0	0	0	0	0	0	0	3	0	0	4	3	0	0	0	0	0	0
	20150112	10	2015-01-12 00:10:00	0	0	0	0	2	0	0	0	0	0	8	0	0	0	0	0	0	0	2	0	0	0	0	0	0	0	0	8	0	0	0	0	0	0	0	3	0	0	1	2	0	0	0	0	0	0
	20150112	11	2015-01-12 00:11:00	0	0	0	0	3	0	0	0	0	0	6	0	0	0	0	0	0	0	1	0	0	0	0	0	0	0	0	6	0	0	0	0	0	0	0	0	0	0	4	2	0	0	0	0	0	0
	20150112	12	2015-01-12 00:12:00	0	0	0	0	2	0	0	0	0	0	0	0	0	0	0	0	0	0	0	0	0	0	0	0	0	0	0	0	0	0	0	0	0	0	1	3	0	0	9	5	0	0	0	0	0	0
	20150112	13	2015-01-12 00:13:00	0	0	0	0	0	0	0	0	0	0	5	0	0	0	0	4	0	0	2	0	0	0	0	0	0	0	0	2	0	0	0	0	0	0	0	8	0	0	3	1	0	0	0	0	0	0
	20150112	14	2015-01-12 00:14:00	0	0	0	0	0	0	0	0	0	0	0	0	0	0	0	1	0	0	1	0	0	0	0	0	0	0	0	11	0	0	0	0	0	0	0	2	0	0	4	3	0	0	0	0	0	0
	20150112	15	2015-01-12 00:15:00	0	0	0	0	5	0	0	0	0	0	0	0	0	0	0	0	0	0	7	2	0	0	0	0	0	0	0	0	0	0	0	0	0	0	0	0	0	0	5	3	0	0	0	0	0	0
	20150112	16	2015-01-12 00:16:00	0	1	0	0	0	0	0	0	0	0	0	0	0	0	0	0	0	0	6	0	0	0	0	0	0	0	0	0	0	0	0	0	0	0	1	3	0	0	6	2	0	0	0	0	0	0
	20150112	17	2015-01-12 00:17:00	0	0	2	0	0	0	0	0	4	0	0	0	0	0	0	0	0	0	0	0	0	0	0	2	0	0	0	6	0	0	0	0	0	0	1	5	0	0	8	2	0	0	0	0	0	0
	20150112	18	2015-01-12 00:18:00	0	0	1	0	0	0	0	0	1	0	0	0	0	0	2	0	0	0	0	2	0	0	0	3	0	0	0	3	0	0	0	0	0	0	0	2	0	0	1	2	0	0	0	0	0	0
	20150112	19	2015-01-12 00:19:00	0	0	1	0	0	0	0	0	0	0	0	0	0	0	2	0	0	0	0	3	0	0	0	0	0	0	0	3	0	0	0	0	0	0	0	0	1	3	0	0	0	0	0	0	0	0
	20150112	20	2015-01-12 00:20:00	0	0	0	0	0	0	0	0	0	0	0	0	0	0	0	0	0	0	1	0	0	0	0	0	0	0	0	2	0	0	0	0	0	0	0	0	2	5	0	4	0	0	0	0	0	0
	20150112	21	2015-01-12 00:21:00	0	0	2	0	0	0	0	0	0	0	0	0	0	0	1	0	0	0	3	1	0	0	0	0	0	0	0	0	0	0	0	0	0	0	0	0	0	0	0	1	0	0	0	0	0	0
	20150112	22	2015-01-12 00:22:00	0	0	3	0	0	0	0	0	0	0	0	0	0	0	0	0	0	0	0	0	0	0	5	0	0	0	0	0	0	0	0	0	0	0	0	0	0	2	0	0	0	0	0	0	0	0
	20150112	23	2015-01-12 00:23:00	0	5	1	0	0	0	3	0	3	0	0	0	0	0	2	0	0	0	1	2	0	0	0	0	0	0	0	0	0	0	0	0	0	0	0	1	0	3	0	1	0	0	1	0	0	0
	20150112	24	2015-01-12 00:24:00	0	0	2	0	0	0	0	0	3	0	0	0	0	0	3	0	0	0	1	0	0	1	0	0	0	0	0	3	0	0	0	0	0	0	0	1	0	2	4	0	0	0	0	0	0	0
	20150112	25	2015-01-12 00:25:00	0	0	3	0	0	0	0	0	7	0	0	0	0	0	0	0	0	0	0	0	0	0	1	0	0	0	0	11	0	0	0	0	0	0	1	0	0	5	10	2	0	0	3	3	0	0
	20150112	26	2015-01-12 00:26:00	0	0	1	0	0	0	0	0	1	0	0	0	0	0	0	0	0	0	0	2	0	1	0	0	0	0	0	1	0	0	0	0	0	0	2	0	0	5	1	2	0	0	2	0	0	0
	20150112	27	2015-01-12 00:27:00	0	0	3	0	0	0	0	0	1	0	0	0	0	0	0	0	0	0	1	2	0	0	0	0	0	0	0	1	0	0	0	0	0	0	0	0	0	2	5	0	0	0	0	2	0	0
	20150112	28	2015-01-12 00:28:00	0	0	2	0	0	0	0	0	0	0	0	0	0	0	0	0	0	0	1	0	0	0	0	0	0	0	0	3	0	0	0	0	0	0	1	2	0	0	24	2	0	0	1	0	0	0
	20150112	29	2015-01-12 00:29:00	0	0	1	0	0	0	0	0	0	0	0	0	0	0	0	0	0	0	0	0	0	0	0	0	0	0	0	2	0	0	0	0	0	0	5	0	0	0	4	2	0	0	2	0	0	0
	20150112	30	2015-01-12 00:30:00	0	0	1	0	0	0	0	0	0	0	0	0	0	0	0	0	0	0	0	0	0	0	0	0	0	0	0	0	0	0	0	0	0	0	0	0	0	0	1	2	0	0	0	0	0	0
	20150112	31	2015-01-12 00:31:00	0	0	7	0	0	0	0	0	0	0	0	0	0	0	0	0	0	0	0	0	0	0	0	0	0	0	0	0	0	0	0	0	0	0	1	0	0	0	2	4	0	0	0	0	0	0
	20150112	32	2015-01-12 00:32:00	0	0	5	0	0	0	0	0	1	0	0	0	0	0	0	0	0	0	1	3	0	0	0	0	0	0	0	0	0	0	0	0	0	0	0	0	0	0	5	2	0	0	0	0	0	0
	20150112	33	2015-01-12 00:33:00	0	0	11	0	0	0	0	0	5	0	0	0	0	0	1	0	0	0	1	0	0	0	0	0	0	0	0	0	0	0	0	0	0	0	1	1	0	0	0	0	0	0	0	0	0	0
	20150112	34	2015-01-12 00:34:00	0	0	15	0	0	0	0	0	1	0	0	0	0	0	1	0	0	0	0	0	0	0	0	0	0	0	0	0	0	0	0	0	0	0	2	0	0	0	4	2	0	0	0	0	0	0
	20150112	35	2015-01-12 00:35:00	0	0	3	0	0	0	0	0	1	0	0	0	0	0	1	0	0	0	0	0	0	0	0	0	0	3	0	0	0	0	0	0	0	0	0	1	0	3	3	2	0	0	0	3	1	0
	20150112	36	2015-01-12 00:36:00	0	0	1	0	0	0	0	0	0	0	0	0	0	0	2	0	0	0	0	0	0	0	1	0	0	0	0	0	0	0	0	0	0	0	0	24	0	5	4	0	0	0	0	2	7	0
	20150112	37	2015-01-12 00:37:00	0	0	0	0	0	0	0	0	0	0	0	0	0	0	0	0	0	0	0	0	0	0	0	0	0	0	0	0	0	0	0	0	0	0	0	5	0	0	28	0	0	0	0	7	5	0
	20150112	38	2015-01-12 00:38:00	0	0	0	0	0	0	0	0	0	0	0	0	0	0	0	0	0	0	0	0	0	0	0	0	0	0	0	0	0	0	0	0	0	0	0	0	0	0	3	2	0	0	1	0	3	0
	20150112	39	2015-01-12 00:39:00	0	0	0	0	0	0	0	0	0	0	0	0	0	0	2	0	0	0	0	0	0	0	0	0	0	0	0	0	0	0	0	0	0	0	0	2	0	3	1	0	0	0	4	2	3	0
	20150112	40	2015-01-12 00:40:00	0	0	0	0	0	0	0	0	0	0	1	0	0	0	1	0	0	0	0	0	0	0	0	0	0	0	0	0	0	0	0	0	0	0	0	0	0	6	0	1	0	0	3	2	4	2
	20150112	41	2015-01-12 00:41:00	0	0	0	0	0	0	0	0	0	0	0	0	0	0	0	0	0	0	0	12	1	0	0	0	0	0	0	0	0	0	0	0	0	0	0	1	0	0	5	3	0	0	0	2	7	0
	20150112	42	2015-01-12 00:42:00	0	0	0	0	0	0	0	0	0	0	0	0	0	0	1	0	0	0	0	0	0	0	0	0	0	0	0	0	0	0	0	0	0	0	0	3	0	0	1	1	0	0	2	3	2	2
	20150112	43	2015-01-12 00:43:00	0	0	0	0	0	0	0	0	2	0	0	0	0	0	5	0	0	0	3	0	0	0	0	0	0	0	0	0	0	0	0	0	0	0	0	0	0	0	1	2	0	0	3	0	4	3
	20150112	44	2015-01-12 00:44:00	0	0	0	0	0	0	0	0	2	0	0	0	0	0	0	0	0	0	0	0	0	0	0	0	0	0	0	0	0	0	0	0	0	0	0	0	0	0	4	0	0	0	0	0	5	0
	20150112	45	2015-01-12 00:45:00	0	0	0	0	0	0	0	0	2	0	0	3	0	0	0	0	0	0	0	1	0	0	0	0	0	0	0	0	0	0	0	0	0	0	1	0	0	0	3	2	0	0	0	0	4	0
	20150112	46	2015-01-12 00:46:00	0	0	0	0	0	0	0	0	0	0	14	3	0	0	0	0	0	0	0	1	0	0	15	0	0	0	0	0	0	0	0	0	0	0	0	0	0	0	3	2	0	0	0	0	10	2
	20150112	47	2015-01-12 00:47:00	0	0	0	0	0	0	0	0	0	0	2	0	0	0	0	0	0	0	2	0	0	0	0	0	0	0	0	0	0	0	0	0	0	0	0	0	0	0	3	2	0	0	0	0	3	2
	20150112	48	2015-01-12 00:48:00	0	0	0	0	0	0	0	0	0	0	1	0	0	0	0	0	0	0	0	0	0	0	0	0	0	0	0	0	0	0	0	0	0	0	0	1	0	0	2	0	0	0	0	0	1	2
	20150112	49	2015-01-12 00:49:00	0	0	1	0	0	0	0	0	0	1	0	2	0	0	1	0	0	0	2	0	0	0	0	0	0	0	0	0	0	0	0	0	0	0	0	0	0	0	3	0	0	0	0	0	1	1
	20150112	50	2015-01-12 00:50:00	0	4	3	0	5	0	0	0	1	4	0	2	0	0	0	0	0	0	1	0	0	0	0	0	0	0	0	1	0	0	0	0	0	0	0	0	0	0	6	0	0	0	0	0	19	0
	20150112	51	2015-01-12 00:51:00	0	0	2	0	4	0	0	0	9	0	0	1	0	0	0	0	0	0	0	0	0	0	0	0	0	0	0	1	0	0	0	0	0	0	0	0	0	0	2	0	0	0	0	0	3	0
	20150112	52	2015-01-12 00:52:00	0	0	0	0	4	0	0	0	0	0	0	0	0	0	0	5	0	0	0	0	0	0	0	0	0	0	0	1	0	0	0	0	0	0	0	0	0	0	3	0	0	0	0	0	4	0
	20150112	53	2015-01-12 00:53:00	0	0	2	0	0	0	0	0	1	0	0	0	0	0	0	5	0	0	0	0	0	0	0	0	0	0	0	0	0	0	0	0	0	0	0	0	0	0	0	0	0	0	0	0	10	0
	20150112	54	2015-01-12 00:54:00	0	0	0	0	3	0	0	0	0	0	0	0	4	0	1	1	0	0	0	0	0	0	0	0	0	0	0	0	0	0	0	1	0	0	1	0	0	0	0	0	0	0	0	0	4	0
	20150112	55	2015-01-12 00:55:00	0	0	0	0	3	0	0	0	19	0	0	3	3	0	0	0	0	0	0	0	0	0	0	0	0	0	0	1	0	0	0	0	0	0	0	1	0	3	0	0	0	0	0	0	1	0
	20150112	56	2015-01-12 00:56:00	0	0	0	0	0	0	0	0	8	0	0	0	1	0	0	0	0	0	0	0	0	0	0	0	0	0	0	0	0	0	0	0	0	0	1	0	0	5	0	1	0	0	0	0	2	3
	20150112	57	2015-01-12 00:57:00	0	0	0	0	0	0	0	0	0	0	0	0	5	0	0	0	0	0	0	0	0	0	4	1	0	0	0	0	0	0	0	4	0	0	1	1	0	0	0	0	0	0	0	0	3	0
	20150112	58	2015-01-12 00:58:00	0	0	0	0	0	0	1	0	0	0	0	4	1	0	1	0	0	0	0	0	0	0	1	1	0	0	0	0	0	0	0	4	0	0	0	0	0	0	0	0	0	0	0	0	2	0
	20150112	59	2015-01-12 00:59:00	0	0	0	0	0	0	0	0	0	0	0	0	0	0	1	0	0	0	0	0	0	0	3	0	0	0	0	1	0	0	0	1	0	0	0	0	0	0	0	0	0	0	0	0	7	0
	20150112	100	2015-01-12 01:00:00	0	0	0	0	0	0	0	0	0	0	0	0	0	0	5	0	0	0	0	0	0	0	8	0	0	0	0	1	0	0	0	0	0	0	1	0	0	0	0	0	0	0	0	0	7	0
	20150112	101	2015-01-12 01:01:00	0	0	0	0	3	0	0	0	0	0	0	0	0	0	2	0	0	0	0	0	0	0	0	2	0	0	0	0	0	0	0	0	0	0	3	0	0	0	0	0	0	0	0	0	8	0
	20150112	102	2015-01-12 01:02:00	0	0	0	0	0	0	0	0	0	0	0	0	0	0	0	0	0	0	0	0	0	0	1	5	0	0	0	0	0	0	0	0	0	0	2	0	0	0	0	0	0	0	0	0	2	0
	20150112	103	2015-01-12 01:03:00	0	0	0	0	0	0	0	0	0	0	0	0	0	0	0	0	0	0	0	1	0	0	2	0	0	0	0	0	0	0	0	1	0	0	5	1	0	0	0	0	0	0	0	0	4	0
	20150112	104	2015-01-12 01:04:00	0	0	0	0	0	0	0	0	0	0	0	0	5	0	0	0	0	0	0	0	0	1	0	3	0	0	0	0	0	0	0	0	0	0	6	0	0	0	0	0	0	0	0	0	6	0
	20150112	105	2015-01-12 01:05:00	0	2	0	0	0	0	0	0	0	0	0	0	0	0	0	0	0	0	0	0	0	0	0	1	0	0	0	0	0	0	0	0	0	0	0	0	0	0	0	0	0	0	0	0	3	0
	20150112	106	2015-01-12 01:06:00	0	0	0	4	0	0	0	0	0	1	0	0	0	0	0	0	0	0	0	0	0	0	0	3	0	0	0	1	0	0	0	0	0	0	0	0	0	0	0	0	0	0	0	0	4	0
	20150112	107	2015-01-12 01:07:00	0	0	0	0	0	0	0	0	5	1	0	0	3	0	0	0	0	0	0	0	0	1	0	3	0	0	0	0	0	0	0	0	0	0	0	0	0	0	0	0	0	0	0	0	4	0
	20150112	108	2015-01-12 01:08:00	0	0	0	0	0	0	0	0	1	2	0	0	1	0	0	0	0	0	0	0	0	0	0	4	0	0	0	0	0	0	0	0	0	0	0	0	0	0	0	0	0	0	0	0	5	0
	20150112	109	2015-01-12 01:09:00	0	1	0	0	0	0	0	0	0	0	0	0	3	0	0	0	0	0	0	0	0	0	0	8	0	0	0	1	0	0	0	0	0	0	0	1	0	0	0	0	0	0	0	0	4	0
	20150112	110	2015-01-12 01:10:00	0	0	0	0	0	0	0	0	0	1	0	0	3	0	0	0	0	0	0	0	0	3	0	4	0	0	0	0	0	0	0	0	0	0	0	0	0	0	0	0	0	0	0	0	3	0
	20150112	111	2015-01-12 01:11:00	0	0	0	0	0	0	1	0	0	1	0	0	7	0	0	0	0	7	0	0	0	0	0	3	0	0	0	4	0	0	0	4	0	0	0	1	0	0	0	0	0	0	0	0	0	0
	20150112	112	2015-01-12 01:12:00	0	0	0	0	3	0	2	0	0	0	0	0	3	0	0	0	0	0	0	0	0	0	0	3	0	0	0	2	0	0	0	1	0	0	0	0	0	2	0	0	0	0	0	0	0	0
	20150112	113	2015-01-12 01:13:00	0	0	0	0	3	0	2	0	0	0	0	0	2	0	0	0	0	0	1	0	0	0	0	2	0	0	0	1	0	0	1	0	0	0	0	0	0	3	0	0	0	0	0	0	4	0
	20150112	114	2015-01-12 01:14:00	0	0	0	0	0	0	0	0	0	0	0	0	3	0	2	0	0	2	0	0	0	0	0	2	0	3	0	0	0	0	0	0	0	0	0	0	0	1	0	0	0	0	0	0	4	0
	20150112	115	2015-01-12 01:15:00	0	0	0	0	0	0	0	0	0	0	0	0	0	0	4	0	0	0	0	0	0	0	0	0	0	3	0	2	0	0	1	0	0	0	0	0	0	3	0	0	0	0	0	0	2	0
	20150112	116	2015-01-12 01:16:00	0	0	0	0	0	0	0	0	0	0	0	0	0	0	3	0	0	0	0	0	0	0	0	0	0	0	0	2	0	0	0	0	0	0	0	0	0	1	0	0	0	0	0	0	4	0
	20150112	117	2015-01-12 01:17:00	0	0	1	0	0	0	0	0	0	1	0	0	4	0	8	0	0	1	0	0	0	0	0	2	0	0	0	0	0	0	0	0	0	0	0	0	0	2	0	0	0	0	0	0	3	0
	20150112	118	2015-01-12 01:18:00	0	0	5	0	0	0	0	0	0	0	0	0	1	0	0	0	0	0	0	0	0	0	0	3	0	0	0	0	0	0	0	0	0	0	2	0	0	0	0	0	0	0	0	0	4	0
	20150112	119	2015-01-12 01:19:00	0	0	0	0	0	0	0	0	0	1	0	0	0	0	11	0	0	0	0	0	0	0	0	4	0	0	0	2	0	0	0	0	0	0	0	2	0	0	0	0	0	0	0	0	2	0
	20150112	120	2015-01-12 01:20:00	0	0	0	0	0	0	0	0	0	1	0	0	0	0	4	0	0	0	0	0	0	5	0	3	0	0	0	4	0	0	0	0	0	0	1	0	0	0	0	0	0	0	0	0	1	0
	20150112	121	2015-01-12 01:21:00	0	0	0	0	0	0	0	0	0	0	0	0	0	0	7	0	0	0	0	0	0	5	0	2	0	0	0	0	0	0	0	0	0	0	13	0	0	0	6	0	0	0	0	0	2	0
	20150112	122	2015-01-12 01:22:00	0	0	1	0	0	0	0	0	0	0	0	0	0	0	3	0	0	0	0	0	0	2	0	3	0	0	0	0	0	0	0	0	0	0	2	3	0	0	4	0	0	0	0	0	3	0
	20150112	123	2015-01-12 01:23:00	0	0	1	0	0	0	0	0	0	0	0	0	0	0	3	0	0	0	0	0	0	0	0	1	0	0	0	1	0	0	0	0	0	0	0	0	0	0	10	0	0	0	0	0	4	0
	20150112	124	2015-01-12 01:24:00	0	0	0	0	0	0	0	0	0	0	0	0	0	0	0	0	0	0	0	0	0	0	0	4	0	0	0	0	0	0	0	0	0	0	0	0	0	0	0	0	0	0	0	0	3	0
	20150112	125	2015-01-12 01:25:00	0	0	0	0	0	0	0	0	0	0	0	0	0	0	0	0	0	0	0	0	0	0	0	2	0	0	0	3	0	1	0	0	0	0	7	1	0	0	1	0	0	0	0	0	5	0
	20150112	126	2015-01-12 01:26:00	0	0	0	0	0	0	4	0	0	0	0	0	0	0	0	0	0	0	0	0	0	0	0	2	0	0	0	1	0	2	0	0	0	0	2	0	0	0	1	0	0	0	0	0	12	0
	20150112	127	2015-01-12 01:27:00	0	0	0	0	0	0	1	0	1	0	0	0	0	0	0	0	0	0	0	0	2	0	0	0	0	0	0	0	0	1	0	0	0	0	1	0	0	0	0	0	0	0	0	0	3	0
	20150112	128	2015-01-12 01:28:00	0	0	0	0	0	0	0	0	0	0	0	0	0	0	0	0	0	0	0	0	0	0	0	2	0	0	0	0	0	0	0	0	0	0	6	0	0	1	0	0	0	0	0	0	0	0
	20150112	129	2015-01-12 01:29:00	0	0	0	0	0	0	0	0	0	0	0	0	0	0	0	0	0	0	0	0	1	0	0	0	0	0	0	0	0	0	0	0	0	0	2	5	0	0	0	0	0	0	0	0	13	0
	20150112	130	2015-01-12 01:30:00	0	0	0	0	0	0	0	0	0	0	0	0	0	0	0	0	0	0	0	0	0	0	0	0	0	2	0	0	0	0	0	0	0	0	0	0	0	0	0	0	0	0	0	0	32	0
	20150112	131	2015-01-12 01:31:00	0	0	0	0	0	0	0	0	0	0	0	0	0	0	0	0	0	0	0	0	2	0	0	0	1	0	0	0	0	0	0	0	0	0	0	0	0	0	0	1	0	0	0	0	3	0
	20150112	132	2015-01-12 01:32:00	0	0	2	0	0	0	0	0	0	0	0	0	0	0	0	0	0	0	0	0	2	0	0	0	2	0	0	0	0	0	0	0	0	0	1	6	0	0	0	14	0	0	0	1	3	0
	20150112	133	2015-01-12 01:33:00	0	0	0	0	0	0	0	0	0	0	0	0	0	0	0	0	0	0	0	0	1	0	0	0	0	0	0	0	0	0	0	0	0	0	1	0	0	0	0	1	0	0	0	1	2	0
	20150112	134	2015-01-12 01:34:00	0	0	0	0	0	0	0	0	0	0	0	0	0	0	0	0	0	0	0	0	0	0	0	2	0	0	0	31	0	0	0	0	0	0	3	0	0	0	0	2	0	0	0	1	4	0
	20150112	135	2015-01-12 01:35:00	0	0	0	0	0	0	0	0	0	0	0	0	1	0	0	0	0	0	0	0	0	0	0	0	0	0	0	4	0	0	0	0	0	0	4	0	0	0	0	1	0	0	0	1	4	0
	20150112	136	2015-01-12 01:36:00	0	0	0	0	0	0	0	0	0	0	0	0	0	0	0	0	0	0	0	0	0	0	0	0	0	0	0	0	0	0	0	0	0	0	0	0	0	0	0	2	0	0	0	0	4	0
	20150112	137	2015-01-12 01:37:00	0	0	0	0	0	0	0	0	0	0	0	0	0	0	0	0	0	0	0	0	2	0	0	0	0	0	0	1	0	0	0	0	0	0	0	0	0	0	0	1	0	0	0	0	2	0
	20150112	138	2015-01-12 01:38:00	0	0	0	0	0	0	0	0	0	0	0	1	0	0	0	0	0	0	0	0	8	0	1	0	0	0	0	0	0	0	0	0	0	0	0	2	0	0	0	0	0	0	0	1	4	0
	20150112	139	2015-01-12 01:39:00	0	0	0	0	0	0	0	0	0	0	0	1	0	0	0	0	0	0	0	0	0	0	2	0	0	0	0	0	0	0	0	0	0	0	0	0	0	0	0	0	0	0	0	0	2	0
	20150112	140	2015-01-12 01:40:00	0	0	0	0	0	0	0	0	0	0	0	2	0	0	0	1	0	0	0	0	7	0	0	1	0	0	1	6	0	0	0	0	0	0	0	0	0	0	0	0	0	3	0	0	0	0
	20150112	141	2015-01-12 01:41:00	0	0	0	0	0	0	3	0	4	0	0	1	0	0	0	0	0	0	0	0	3	0	0	0	0	0	0	1	0	0	0	0	0	0	0	0	0	0	0	0	0	0	0	0	0	0
	20150112	142	2015-01-12 01:42:00	0	0	0	0	0	0	2	0	1	0	0	0	0	0	0	0	0	0	0	9	1	0	0	2	0	0	0	0	0	0	0	0	0	0	0	3	0	0	0	0	0	0	0	0	3	0
	20150112	143	2015-01-12 01:43:00	0	0	0	0	0	0	0	0	0	0	0	4	0	0	0	0	0	0	0	3	0	0	0	0	0	0	3	0	0	0	0	0	0	0	0	1	0	0	0	0	0	0	0	0	3	5
	20150112	144	2015-01-12 01:44:00	0	0	0	0	3	1	0	0	0	0	0	0	0	0	0	0	0	0	0	1	0	0	1	0	0	0	0	0	0	0	0	0	0	0	0	0	0	1	0	0	0	0	0	0	3	4
	20150112	145	2015-01-12 01:45:00	0	0	0	0	0	0	0	0	0	0	0	0	0	0	0	0	0	0	0	0	0	0	0	0	0	0	2	5	0	0	0	0	0	0	0	9	0	0	0	0	0	0	0	0	3	0
	20150112	146	2015-01-12 01:46:00	0	0	0	0	0	0	1	0	0	0	0	0	0	0	0	0	0	0	0	2	0	0	0	0	0	0	0	3	0	0	0	0	0	0	0	0	0	0	0	0	0	0	0	0	2	2
	20150112	147	2015-01-12 01:47:00	0	0	0	0	0	0	0	0	0	3	0	0	0	0	0	0	0	0	0	0	0	0	0	0	0	0	0	2	0	0	0	0	0	0	0	0	0	1	0	0	0	0	0	0	2	0
	20150112	148	2015-01-12 01:48:00	0	0	0	0	0	0	0	0	0	3	0	0	0	0	0	0	0	0	0	0	0	0	0	0	0	0	0	2	0	0	0	0	0	0	0	0	0	2	0	0	0	0	0	0	3	0
	20150112	149	2015-01-12 01:49:00	0	0	0	0	0	0	14	0	0	1	0	0	2	0	0	0	0	0	0	3	0	0	0	0	0	0	0	0	0	0	0	0	0	0	1	2	0	9	0	0	0	0	1	3	5	0
	20150112	150	2015-01-12 01:50:00	0	0	0	0	0	0	1	0	0	1	6	0	0	0	0	2	0	0	0	0	0	0	0	0	0	0	0	2	0	0	0	0	0	0	3	0	0	1	2	0	0	0	0	0	0	0
	20150112	151	2015-01-12 01:51:00	0	0	0	0	0	0	2	0	0	1	2	0	0	0	0	0	0	0	0	0	0	0	0	0	0	0	0	2	0	0	0	0	0	0	0	0	0	7	2	0	2	0	0	0	0	0
	20150112	152	2015-01-12 01:52:00	0	0	0	0	0	0	3	0	0	2	2	0	0	0	0	0	0	0	0	4	0	0	0	0	0	0	0	2	0	0	0	0	0	0	0	3	0	0	2	0	1	0	0	0	0	0
	20150112	153	2015-01-12 01:53:00	0	0	0	0	0	0	3	0	0	3	0	0	1	0	5	0	0	1	0	2	0	0	0	0	0	0	0	0	0	0	0	0	0	0	4	3	0	0	5	0	22	0	4	0	0	0
	20150112	154	2015-01-12 01:54:00	0	0	0	0	0	0	0	0	0	0	2	0	9	0	0	0	0	0	0	0	0	0	0	0	0	0	0	0	0	0	0	0	0	0	2	0	0	0	3	0	1	0	1	3	0	0
	20150112	155	2015-01-12 01:55:00	0	0	0	0	0	0	0	0	0	5	0	0	3	0	1	0	0	0	2	0	0	0	0	0	0	0	0	1	0	0	0	0	0	0	1	1	0	0	6	0	0	0	0	0	0	0
	20150112	156	2015-01-12 01:56:00	0	0	0	0	0	0	2	0	0	3	0	0	3	0	0	0	0	0	3	0	3	0	0	4	0	0	0	0	0	0	0	0	0	0	0	1	0	0	3	0	0	0	0	0	0	0
	20150112	157	2015-01-12 01:57:00	0	0	0	0	0	0	0	0	0	1	0	0	5	0	0	0	0	0	1	0	0	0	0	10	0	0	0	0	0	0	0	0	0	0	0	0	0	0	4	0	0	0	0	0	0	0
	20150112	158	2015-01-12 01:58:00	0	0	0	0	0	0	0	0	0	3	0	0	1	0	1	0	0	0	0	1	10	2	0	1	0	0	0	0	0	0	0	0	0	0	0	1	0	0	1	0	0	0	0	0	0	0
	20150112	159	2015-01-12 01:59:00	0	0	1	0	0	0	0	0	0	2	0	0	3	0	1	0	0	0	2	0	3	0	0	2	0	0	0	1	0	0	0	0	0	0	0	0	0	0	1	0	0	0	0	0	0	0
	20150112	200	2015-01-12 02:00:00	0	0	1	0	0	0	0	0	0	5	1	0	3	0	2	0	0	0	4	0	1	1	0	1	0	0	0	0	0	0	0	0	0	0	0	3	0	0	0	0	3	0	0	0	0	0
	20150112	201	2015-01-12 02:01:00	0	0	0	0	0	0	0	0	0	1	1	0	2	0	13	0	0	0	0	6	0	0	0	0	4	0	0	1	0	0	0	0	0	0	0	3	0	0	10	0	0	0	0	0	0	0
	20150112	202	2015-01-12 02:02:00	0	0	2	0	0	0	0	0	0	1	0	0	0	0	19	0	0	0	0	3	0	0	0	0	0	0	0	0	0	0	0	2	0	0	1	5	0	0	2	0	0	0	0	0	0	0
	20150112	203	2015-01-12 02:03:00	0	0	0	0	0	0	0	0	0	2	0	0	4	0	0	6	0	0	0	0	2	0	0	0	4	0	0	0	0	0	0	0	0	0	0	3	0	0	3	0	0	0	0	0	0	0
	20150112	204	2015-01-12 02:04:00	0	0	0	0	0	0	0	0	0	6	0	0	2	0	4	1	0	0	0	4	1	2	2	0	0	0	2	0	0	0	0	1	0	0	0	3	0	0	0	0	0	0	2	0	0	0
	20150112	205	2015-01-12 02:05:00	0	0	1	0	0	0	0	0	0	2	0	0	1	0	9	0	0	0	0	0	2	1	1	0	0	0	2	0	0	0	0	0	0	0	0	0	0	0	1	0	0	0	0	0	0	0
	20150112	206	2015-01-12 02:06:00	0	1	0	0	0	0	0	0	0	2	0	0	0	0	2	0	0	0	0	0	2	2	0	0	0	0	0	1	0	0	0	0	0	0	0	0	0	0	3	0	0	0	0	0	0	0
	20150112	207	2015-01-12 02:07:00	0	0	0	0	0	0	0	0	0	0	0	0	0	0	0	0	0	0	8	0	0	0	0	0	0	0	0	0	0	0	0	5	0	0	0	3	0	0	3	0	0	0	0	0	0	0
	20150112	208	2015-01-12 02:08:00	0	0	0	0	0	0	0	0	0	2	0	0	0	0	0	0	0	0	1	4	1	0	0	0	0	0	0	0	0	0	0	0	0	0	0	1	0	0	4	0	0	0	0	0	0	0
	20150112	209	2015-01-12 02:09:00	0	0	0	0	0	0	0	0	0	2	0	0	0	0	0	0	0	0	0	0	0	0	1	0	0	0	0	1	0	0	0	0	0	0	0	0	0	0	0	0	0	0	0	0	0	0
	20150112	210	2015-01-12 02:10:00	0	0	0	0	0	0	0	0	0	4	0	0	0	0	0	0	0	0	6	0	0	0	0	0	0	0	0	0	0	0	0	0	0	0	0	0	0	0	3	0	0	0	0	0	0	0
	20150112	211	2015-01-12 02:11:00	0	0	0	0	4	0	0	0	0	0	0	0	0	0	0	0	0	0	13	0	0	0	0	0	0	0	0	0	0	0	0	0	0	0	0	0	0	0	1	0	0	0	0	0	0	0
	20150112	212	2015-01-12 02:12:00	0	1	0	0	3	0	0	0	0	0	0	2	0	0	0	0	0	0	7	0	0	0	0	0	0	0	0	0	0	0	0	0	0	0	0	0	0	0	1	0	0	0	0	0	0	0
	20150112	213	2015-01-12 02:13:00	0	0	0	0	2	0	0	0	0	0	0	1	0	0	0	0	0	0	1	0	0	0	2	0	0	0	0	0	0	0	0	0	0	0	0	0	0	0	3	0	0	0	1	0	0	0
	20150112	214	2015-01-12 02:14:00	0	0	0	0	1	0	0	0	0	0	0	0	0	0	0	0	0	0	1	1	0	0	0	0	0	0	0	0	0	0	0	0	0	0	0	0	0	0	1	0	0	0	2	0	0	0
	20150112	215	2015-01-12 02:15:00	0	0	0	0	2	0	0	0	0	0	0	2	0	1	0	0	0	0	0	0	0	0	0	0	0	0	0	0	0	0	0	0	0	0	0	1	0	0	1	0	0	0	0	0	0	0
	20150112	216	2015-01-12 02:16:00	0	1	0	0	0	0	0	0	0	0	0	1	3	5	0	0	0	0	0	0	0	0	0	0	0	0	0	4	0	0	0	0	0	0	1	0	0	0	0	0	0	0	4	0	0	1
	20150112	217	2015-01-12 02:17:00	0	0	0	0	0	0	0	0	0	0	5	0	3	3	0	0	0	0	0	0	0	0	0	0	0	0	0	0	0	0	0	0	0	0	0	0	0	0	0	0	0	0	0	0	0	0
	20150112	218	2015-01-12 02:18:00	0	1	0	0	0	0	0	0	0	0	3	0	0	2	0	0	0	0	0	1	0	0	0	0	0	0	0	0	0	0	0	0	0	0	0	0	0	0	6	0	0	0	0	0	0	0
	20150112	219	2015-01-12 02:19:00	0	1	0	0	0	0	0	0	0	0	9	0	0	0	0	1	0	0	0	1	0	0	0	0	0	0	0	0	0	0	0	0	0	0	4	0	0	0	1	0	0	0	0	0	0	0
	20150112	220	2015-01-12 02:20:00	0	0	0	0	0	0	0	0	0	0	4	0	1	5	0	0	0	0	0	0	0	0	0	0	0	0	0	0	0	0	0	0	0	0	4	0	0	0	2	0	0	0	0	0	0	0
	20150112	221	2015-01-12 02:21:00	0	0	0	0	3	0	0	0	0	0	0	0	2	1	0	0	0	0	0	2	0	0	0	0	0	0	0	0	0	0	0	0	0	0	2	0	0	0	2	0	0	0	0	0	0	0
	20150112	222	2015-01-12 02:22:00	0	0	0	0	0	0	0	0	0	0	0	0	0	0	0	0	0	0	0	2	0	0	0	0	0	0	0	0	0	0	0	0	0	0	0	0	0	0	3	0	0	0	0	0	0	0
	20150112	223	2015-01-12 02:23:00	0	0	0	0	0	0	0	0	0	0	0	0	0	0	0	0	0	0	0	0	0	0	0	0	0	0	0	0	0	0	0	0	0	0	0	0	0	0	1	0	0	0	0	0	0	0
	20150112	224	2015-01-12 02:24:00	0	0	0	0	6	0	0	0	0	0	0	0	0	3	0	0	0	0	0	0	0	0	4	1	0	0	0	0	0	0	0	0	2	0	9	0	0	0	1	0	0	0	0	0	0	0
	20150112	225	2015-01-12 02:25:00	0	0	0	0	2	0	0	0	0	0	0	0	0	4	0	0	0	0	0	0	0	0	0	0	0	0	0	1	0	0	0	0	0	0	16	1	0	0	1	0	0	0	0	0	0	0
	20150112	226	2015-01-12 02:26:00	0	0	2	0	0	0	0	0	0	0	0	0	0	0	0	0	0	0	0	0	0	0	0	0	0	0	0	2	0	0	0	0	7	0	0	1	0	0	1	0	0	0	0	0	0	0
	20150112	227	2015-01-12 02:27:00	0	0	0	0	1	0	0	0	0	0	0	0	0	0	0	0	0	0	0	0	0	0	0	0	0	0	0	2	0	0	0	0	2	0	0	0	0	0	4	0	0	0	0	0	0	0
	20150112	228	2015-01-12 02:28:00	0	0	0	0	1	0	0	0	0	0	0	0	0	0	0	0	0	0	0	0	0	1	1	0	0	0	0	5	0	0	0	0	2	0	0	0	0	9	3	2	0	0	0	1	0	0
	20150112	229	2015-01-12 02:29:00	0	0	0	0	0	0	0	5	0	0	0	0	0	2	0	0	0	0	0	0	0	0	0	0	0	0	0	4	0	0	0	0	1	0	0	0	0	18	0	0	0	0	0	0	0	0
	20150112	230	2015-01-12 02:30:00	0	0	0	0	0	0	0	2	0	0	0	0	0	2	0	0	0	0	0	0	0	0	0	0	0	0	0	3	0	0	0	0	4	0	0	1	0	0	0	4	0	0	0	1	0	0
	20150112	231	2015-01-12 02:31:00	0	0	0	0	0	0	0	1	0	0	0	0	0	0	0	0	0	2	0	0	0	4	0	0	0	0	0	3	0	0	0	0	10	0	2	6	3	0	0	2	0	0	0	0	0	0
	20150112	232	2015-01-12 02:32:00	0	2	0	0	0	0	0	0	0	0	0	0	0	0	0	0	0	0	1	2	10	1	0	1	0	0	0	4	0	0	0	0	6	0	0	3	0	0	0	0	0	0	0	0	0	0
	20150112	233	2015-01-12 02:33:00	0	3	1	0	0	0	0	0	0	0	0	0	0	0	0	0	0	0	0	1	2	0	0	3	0	0	0	0	0	0	0	0	0	0	2	0	0	0	0	0	0	0	0	0	0	0
	20150112	234	2015-01-12 02:34:00	0	0	4	0	0	0	0	0	0	0	0	0	0	0	0	0	0	0	0	0	1	0	1	23	0	0	0	3	0	0	0	0	0	0	0	2	0	0	0	0	0	0	0	0	0	0
	20150112	235	2015-01-12 02:35:00	0	0	0	0	0	0	0	0	0	0	0	0	0	0	0	0	0	0	0	0	3	0	3	10	0	0	0	4	0	0	0	0	0	0	0	2	0	0	0	0	0	0	0	0	0	0
	20150112	236	2015-01-12 02:36:00	0	0	1	0	0	0	0	0	2	0	0	2	0	0	0	0	0	0	0	0	5	0	0	2	0	0	0	2	0	0	0	0	3	0	1	3	0	0	0	2	0	0	0	0	0	0
	20150112	237	2015-01-12 02:37:00	0	1	2	0	0	0	0	0	0	0	0	2	0	0	0	0	0	0	0	0	1	0	0	4	0	0	0	1	0	0	0	0	0	0	0	0	0	0	0	2	0	0	0	0	0	0
	20150112	238	2015-01-12 02:38:00	0	0	0	0	0	0	0	0	0	1	0	0	0	0	0	0	0	0	2	0	3	0	0	3	0	0	0	0	0	0	0	0	0	0	0	0	0	0	0	3	0	0	0	0	0	0
	20150112	239	2015-01-12 02:39:00	0	9	0	0	1	0	0	2	0	2	0	0	0	0	0	0	0	0	0	0	22	0	0	6	0	0	0	0	0	0	1	0	2	0	0	0	0	0	0	1	0	0	3	0	0	0
	20150112	240	2015-01-12 02:40:00	0	0	0	0	29	0	1	1	0	0	0	0	0	0	0	0	0	0	0	0	1	0	0	2	0	0	0	1	0	0	5	0	0	0	0	1	0	0	0	0	0	0	6	0	0	0
	20150112	241	2015-01-12 02:41:00	0	0	0	0	10	0	0	0	0	0	0	0	0	0	0	0	0	0	0	0	17	0	0	3	0	0	0	5	0	0	8	0	0	0	0	1	0	0	0	2	0	0	0	0	0	0
	20150112	242	2015-01-12 02:42:00	0	0	0	0	0	0	0	0	0	0	0	0	0	0	0	0	0	0	0	0	13	0	0	1	0	0	0	11	0	0	1	0	0	0	1	1	0	0	0	3	0	0	0	0	0	0
	20150112	243	2015-01-12 02:43:00	0	0	0	0	0	0	0	0	0	0	0	0	0	0	0	0	0	0	4	0	2	0	0	2	0	0	0	1	0	0	0	0	0	0	0	1	0	0	0	3	0	0	0	0	0	0
	20150112	244	2015-01-12 02:44:00	0	0	0	0	2	2	0	0	0	0	0	0	0	0	0	0	0	0	0	0	0	0	0	2	0	0	0	0	0	0	3	0	0	0	1	0	0	0	0	2	0	0	0	0	0	0
	20150112	245	2015-01-12 02:45:00	0	0	0	0	2	2	0	0	0	0	0	0	0	0	0	0	0	0	0	0	0	0	0	1	0	0	0	0	0	0	0	0	0	0	2	1	0	0	0	0	0	0	0	0	0	0
	20150112	246	2015-01-12 02:46:00	0	0	0	0	0	0	2	0	0	0	0	0	0	0	0	0	0	0	0	0	2	1	0	3	0	0	0	0	0	0	0	0	0	0	0	0	0	0	0	3	0	0	0	0	0	0
	20150112	247	2015-01-12 02:47:00	0	0	0	0	0	0	0	0	0	0	0	0	0	0	0	0	0	0	2	0	3	0	0	2	0	0	0	0	0	0	4	0	0	0	0	0	0	0	0	2	0	0	6	0	0	0
	20150112	248	2015-01-12 02:48:00	0	0	0	0	0	0	1	0	0	0	0	0	3	0	0	0	0	0	0	0	4	1	0	2	0	0	0	0	0	0	0	0	0	0	0	0	0	0	0	2	0	0	8	0	0	0
	20150112	249	2015-01-12 02:49:00	0	0	0	0	0	0	2	0	0	0	0	0	3	0	0	0	0	0	4	4	4	0	0	2	0	0	1	2	0	0	0	0	0	0	2	0	0	0	0	0	0	0	10	0	0	0
	20150112	250	2015-01-12 02:50:00	0	0	0	0	5	0	0	0	0	0	0	0	2	0	0	0	0	0	1	0	5	0	0	1	0	0	2	1	0	0	0	0	0	0	5	0	0	0	0	0	0	0	2	0	0	0
	20150112	251	2015-01-12 02:51:00	0	0	0	0	1	0	0	0	0	0	0	0	1	0	0	0	0	0	2	0	0	0	0	2	0	4	1	0	0	0	0	0	0	0	0	0	0	0	0	0	0	0	1	0	0	0
	20150112	252	2015-01-12 02:52:00	0	0	0	0	1	0	0	0	0	0	0	0	0	0	0	0	0	0	1	0	0	0	0	1	0	0	0	1	0	0	0	0	0	0	0	0	0	0	0	0	0	0	0	0	0	0
	20150112	253	2015-01-12 02:53:00	0	0	0	0	3	0	0	0	0	0	0	0	2	0	0	0	0	0	1	0	1	0	0	1	0	0	0	4	0	0	0	0	0	0	0	0	0	0	0	0	0	0	0	0	0	0
	20150112	254	2015-01-12 02:54:00	0	0	0	0	0	0	0	0	0	0	0	0	1	0	0	0	0	0	0	0	0	0	0	1	0	0	0	3	0	0	0	0	0	0	1	0	0	0	0	0	0	0	0	0	0	0
	20150112	255	2015-01-12 02:55:00	0	0	0	0	1	0	0	0	0	0	0	0	0	0	0	0	0	0	0	0	0	0	0	3	0	0	0	1	0	0	0	0	0	0	0	0	0	0	0	0	0	0	0	0	0	0
	20150112	256	2015-01-12 02:56:00	0	0	0	0	0	0	0	0	0	0	0	0	0	0	0	0	0	0	0	0	0	2	0	3	0	0	0	0	0	0	0	0	0	0	0	0	4	0	0	0	0	0	0	0	0	0
	20150112	257	2015-01-12 02:57:00	0	0	0	0	0	0	0	0	0	0	0	0	0	0	0	0	0	0	0	0	0	2	0	0	0	0	0	0	0	0	3	0	0	0	0	0	1	0	0	0	0	0	0	0	0	0
	20150112	258	2015-01-12 02:58:00	0	0	0	0	0	0	0	0	0	0	0	0	0	0	0	0	0	0	0	0	0	0	0	2	0	0	0	0	0	0	2	0	0	0	0	0	10	0	0	1	0	0	0	0	0	0
	20150112	259	2015-01-12 02:59:00	0	0	0	0	0	0	0	0	0	0	0	0	0	0	0	0	0	0	0	0	0	0	0	2	0	0	0	0	0	0	0	0	1	0	0	0	3	0	0	3	0	0	0	0	0	0
	20150112	300	2015-01-12 03:00:00	0	0	0	0	0	0	2	0	0	0	0	0	0	0	0	0	0	0	0	0	0	6	0	3	0	0	0	0	0	0	0	0	0	0	0	0	0	0	0	2	0	0	0	0	0	0
	20150112	301	2015-01-12 03:01:00	0	0	0	0	0	0	0	0	0	0	0	0	0	0	0	0	0	0	0	0	0	2	0	2	0	0	0	0	0	0	0	0	0	0	0	0	0	0	0	3	0	0	0	0	0	0
	20150112	302	2015-01-12 03:02:00	0	0	2	0	0	0	0	0	0	0	0	0	0	0	0	0	0	0	0	0	0	0	0	0	0	0	0	0	0	0	0	0	0	0	0	0	0	0	0	0	0	0	0	0	0	0
	20150112	303	2015-01-12 03:03:00	0	0	0	0	0	0	2	0	0	0	0	0	0	0	0	3	0	0	0	0	0	0	0	2	0	0	0	0	0	0	0	0	0	0	0	0	0	0	0	3	0	0	0	0	0	0
	20150112	304	2015-01-12 03:04:00	0	0	0	0	0	0	1	0	0	0	0	0	0	0	0	7	0	0	0	0	0	0	0	2	0	0	0	0	0	0	0	0	0	0	0	0	0	0	0	1	0	0	0	0	0	0
	20150112	305	2015-01-12 03:05:00	0	0	3	0	0	0	0	0	0	0	0	2	0	0	0	1	0	0	0	1	0	0	1	2	0	0	0	0	0	0	0	0	5	0	1	0	0	3	0	1	0	0	0	0	4	0
	20150112	306	2015-01-12 03:06:00	0	0	1	0	0	0	0	0	0	0	0	1	4	0	0	4	0	0	0	1	0	0	0	2	0	0	0	0	0	0	0	0	7	0	3	0	0	3	0	2	0	0	0	0	3	0
	20150112	307	2015-01-12 03:07:00	0	0	0	0	0	0	0	0	0	2	0	0	1	0	4	0	0	0	0	1	0	0	0	2	0	0	0	3	0	0	0	0	10	0	0	0	0	0	0	1	0	0	0	0	0	0
	20150112	308	2015-01-12 03:08:00	0	0	0	0	0	0	0	0	0	1	0	0	1	0	0	0	0	0	0	1	0	0	1	0	0	0	0	4	0	0	0	0	1	0	0	0	0	0	0	1	0	0	0	0	3	0
	20150112	309	2015-01-12 03:09:00	0	0	0	0	5	0	0	0	0	0	0	0	0	0	0	0	0	0	0	0	0	0	0	0	0	0	0	1	0	2	0	3	4	0	0	0	0	0	0	2	0	0	0	0	3	0
	20150112	310	2015-01-12 03:10:00	0	0	0	0	10	0	0	0	0	0	0	0	0	0	0	0	0	0	0	0	0	0	0	2	0	0	0	0	0	6	0	0	0	0	0	0	0	0	0	2	0	0	0	0	0	0
	20150112	311	2015-01-12 03:11:00	0	0	0	0	0	0	0	0	0	0	1	0	0	0	0	0	0	0	0	0	0	0	0	0	0	0	0	2	0	0	0	0	0	0	0	0	0	0	0	0	0	0	0	0	5	0
	20150112	312	2015-01-12 03:12:00	0	0	0	0	0	0	0	0	0	0	3	0	0	0	0	0	0	0	0	0	0	0	0	0	0	0	0	2	0	0	0	0	7	0	0	3	0	2	0	0	0	0	0	0	4	0
	20150112	313	2015-01-12 03:13:00	0	0	0	0	4	0	0	0	0	0	4	0	0	0	0	0	0	0	0	0	0	0	0	0	0	0	0	0	0	0	0	0	1	0	0	0	0	0	0	1	0	0	0	0	0	0
	20150112	314	2015-01-12 03:14:00	0	0	4	0	2	0	0	0	0	0	0	0	0	0	0	0	0	0	0	0	0	0	0	0	0	0	0	0	0	1	0	0	4	0	0	0	0	2	0	2	0	0	0	0	0	0
	20150112	315	2015-01-12 03:15:00	0	0	0	0	0	0	5	0	0	0	3	0	0	0	0	0	0	0	0	0	0	0	0	0	0	0	0	0	0	0	0	0	0	0	0	0	0	0	0	3	0	0	0	0	0	0
	20150112	316	2015-01-12 03:16:00	0	7	1	0	0	0	3	0	0	0	1	0	0	0	0	0	0	0	0	3	0	0	0	0	1	0	0	0	0	0	0	0	0	0	0	3	0	0	0	0	0	0	0	0	4	0
	20150112	317	2015-01-12 03:17:00	0	0	4	0	0	0	0	0	0	0	3	0	0	0	0	0	0	5	0	1	2	0	0	0	4	0	0	5	0	4	0	0	2	0	0	8	0	0	1	2	0	0	0	2	3	0
	20150112	318	2015-01-12 03:18:00	0	0	1	0	0	0	0	0	0	0	1	0	0	0	0	0	0	4	0	1	0	0	0	0	1	0	0	3	0	2	0	0	0	0	0	1	0	0	0	0	0	0	0	2	3	0
	20150112	319	2015-01-12 03:19:00	0	0	1	0	0	0	0	0	0	0	0	0	0	4	0	0	0	0	0	0	0	4	0	0	0	0	0	0	0	0	0	0	6	0	0	2	0	0	0	0	0	0	0	0	15	0
	20150112	320	2015-01-12 03:20:00	0	0	0	0	0	0	0	0	0	0	0	0	0	3	0	0	0	0	0	0	0	0	0	0	3	0	0	0	0	0	0	0	7	0	0	5	0	0	4	0	0	0	0	0	0	0
	20150112	321	2015-01-12 03:21:00	0	0	0	0	0	0	0	0	0	0	1	0	0	0	0	0	0	0	0	0	1	0	0	0	1	0	0	1	0	0	0	1	0	0	0	0	0	0	0	2	0	0	0	0	1	0
	20150112	322	2015-01-12 03:22:00	0	0	0	0	0	0	0	0	1	0	1	0	0	5	0	0	0	13	0	0	0	0	0	0	0	0	0	2	0	0	0	1	0	0	0	2	0	0	0	1	0	0	0	0	0	0
	20150112	323	2015-01-12 03:23:00	0	0	0	0	0	0	0	0	3	0	0	0	0	0	0	0	0	2	0	0	0	0	0	0	0	0	0	1	0	0	0	0	5	0	0	0	0	0	0	0	0	0	0	0	0	1
	20150112	324	2015-01-12 03:24:00	0	0	0	0	0	0	0	0	18	0	0	0	0	2	0	0	0	10	0	0	0	0	0	0	0	0	0	0	0	0	0	0	8	0	0	0	0	0	0	0	0	0	0	0	0	1
	20150112	325	2015-01-12 03:25:00	0	0	0	2	0	0	0	3	19	0	0	0	0	1	0	0	0	4	0	0	0	0	0	0	0	5	0	0	0	0	0	0	11	0	0	0	0	0	0	0	0	0	0	2	1	0
	20150112	326	2015-01-12 03:26:00	0	4	0	0	0	0	0	11	0	0	0	0	0	0	0	0	0	6	0	0	0	0	0	0	0	0	0	0	0	0	0	0	8	0	0	0	0	0	0	1	0	0	0	0	0	0
	20150112	327	2015-01-12 03:27:00	0	2	0	0	0	0	0	0	0	0	0	0	0	5	0	0	0	0	0	0	0	0	0	0	0	2	0	0	0	0	0	0	0	0	0	0	0	0	0	2	0	0	0	0	0	0
	20150112	328	2015-01-12 03:28:00	0	0	0	1	0	0	0	0	0	0	0	0	0	1	0	0	0	0	0	0	0	0	0	0	0	1	0	2	0	0	0	0	0	0	0	0	0	0	0	3	0	0	0	0	0	0
	20150112	329	2015-01-12 03:29:00	0	0	0	0	0	0	0	8	0	0	0	0	0	0	0	0	0	0	0	0	0	0	0	0	0	0	0	0	0	0	0	0	0	0	0	0	0	0	0	0	0	0	0	0	0	2
	20150112	330	2015-01-12 03:30:00	0	0	0	0	0	2	0	4	0	0	0	4	0	0	0	0	0	0	0	0	0	0	0	0	0	0	0	0	0	0	0	0	0	0	0	0	0	0	0	0	0	0	0	0	0	0
	20150112	331	2015-01-12 03:31:00	0	0	0	0	0	0	0	2	0	0	0	1	0	0	0	0	0	0	0	0	2	0	0	0	0	0	0	5	0	0	0	0	0	0	0	0	0	0	0	2	0	0	0	0	0	2
	20150112	332	2015-01-12 03:32:00	0	0	0	0	0	0	0	1	0	0	0	0	0	2	0	0	0	0	0	0	5	0	0	0	0	0	0	0	0	0	0	0	0	0	0	0	0	0	0	3	0	0	0	0	1	0
	20150112	333	2015-01-12 03:33:00	0	0	0	0	0	0	0	0	0	0	0	2	0	0	0	0	0	0	0	0	1	0	0	0	0	0	0	0	0	0	0	0	0	0	0	3	0	0	0	0	0	0	0	0	16	0
	20150112	334	2015-01-12 03:34:00	0	0	0	0	3	0	0	0	0	0	0	0	0	2	0	0	0	0	2	0	5	0	0	0	0	0	0	0	0	0	0	0	5	0	1	0	0	0	0	3	0	0	0	0	17	0
	20150112	335	2015-01-12 03:35:00	0	0	0	0	0	0	0	0	0	0	0	0	0	2	0	0	0	0	6	0	1	0	0	0	0	0	0	0	0	0	0	0	0	0	1	0	0	0	0	1	0	0	0	0	4	0
	20150112	336	2015-01-12 03:36:00	0	0	0	0	0	0	0	0	0	0	0	0	0	0	0	0	0	0	2	0	4	0	0	0	0	0	0	0	0	1	0	0	1	0	0	0	0	0	0	2	0	0	0	0	0	0
	20150112	337	2015-01-12 03:37:00	0	0	0	0	0	0	0	0	0	0	0	0	0	2	0	0	0	0	3	0	0	0	0	0	0	0	0	0	0	0	0	0	0	0	0	0	0	0	0	0	0	0	0	0	0	0
	20150112	338	2015-01-12 03:38:00	0	0	0	0	0	0	0	0	1	0	0	0	0	0	0	0	0	0	0	0	0	0	0	0	1	0	0	0	0	0	0	0	0	0	0	0	0	0	0	2	0	0	0	0	0	0
	20150112	339	2015-01-12 03:39:00	0	0	0	0	0	0	0	0	0	0	0	0	0	0	0	0	2	0	1	0	11	0	0	0	0	0	0	0	0	0	0	0	0	0	0	0	0	0	0	0	0	0	0	0	0	0
	20150112	340	2015-01-12 03:40:00	0	0	0	0	0	0	0	1	2	0	0	0	0	0	0	0	6	0	0	0	1	0	0	0	8	0	0	0	0	0	0	0	0	0	1	0	0	0	0	0	0	0	0	0	0	0
	20150112	341	2015-01-12 03:41:00	0	0	0	0	0	0	0	4	1	0	0	0	0	0	0	0	0	0	5	0	0	0	0	0	0	0	0	0	0	0	0	0	0	0	3	0	1	0	0	0	0	0	0	0	0	0
	20150112	342	2015-01-12 03:42:00	0	0	1	0	0	0	0	0	2	0	0	2	0	0	0	0	3	0	1	0	0	0	0	1	0	0	0	0	0	0	0	0	3	0	0	0	0	0	0	0	0	0	0	0	6	0
	20150112	343	2015-01-12 03:43:00	0	0	0	0	0	0	0	0	0	0	0	0	0	0	0	0	2	0	0	0	0	0	0	0	2	0	0	0	0	1	0	0	0	0	2	0	2	0	0	0	0	0	0	0	1	0
	20150112	344	2015-01-12 03:44:00	0	0	6	0	0	0	0	0	0	0	0	0	0	0	0	0	2	0	1	0	0	0	0	0	0	0	0	0	0	0	0	0	3	0	0	0	0	0	0	0	0	0	0	0	0	1
	20150112	345	2015-01-12 03:45:00	0	0	1	0	0	0	0	0	0	1	0	0	0	0	0	0	4	0	1	0	0	0	0	0	0	1	0	1	0	1	0	0	0	0	1	0	2	0	0	0	0	0	0	0	2	3
	20150112	346	2015-01-12 03:46:00	0	0	0	0	0	0	4	2	4	1	0	0	1	0	0	0	4	0	0	0	1	0	0	0	0	0	0	2	0	0	0	1	5	0	5	0	0	0	0	0	0	1	3	0	6	0
	20150112	347	2015-01-12 03:47:00	0	0	0	0	0	0	4	4	3	2	0	0	4	0	0	0	2	0	0	0	2	0	0	0	0	0	0	2	0	0	0	1	1	0	6	0	0	0	0	0	0	17	0	0	5	0
	20150112	348	2015-01-12 03:48:00	0	0	0	0	0	0	1	1	1	1	2	0	1	0	0	0	1	0	0	0	0	0	0	0	0	0	0	3	0	0	0	0	1	0	0	0	0	0	0	0	0	26	0	0	4	0
	20150112	349	2015-01-12 03:49:00	0	0	0	0	0	3	1	2	0	1	0	0	4	0	0	0	1	0	0	0	0	0	0	0	0	0	0	0	0	0	0	0	0	0	0	0	0	0	0	0	0	1	2	0	0	0
	20150112	350	2015-01-12 03:50:00	0	0	0	0	0	0	0	1	2	3	0	0	1	0	0	0	3	0	0	0	0	0	0	0	0	0	0	2	1	0	0	3	2	0	0	0	0	4	0	0	0	0	0	0	0	0
	20150112	351	2015-01-12 03:51:00	0	0	0	0	0	0	0	0	4	4	0	0	3	0	0	0	0	0	0	0	0	0	0	0	0	0	0	1	0	0	0	0	0	0	0	0	0	1	0	0	0	0	0	0	0	0
	20150112	352	2015-01-12 03:52:00	0	0	0	0	0	0	0	1	0	1	0	2	2	0	0	0	0	0	0	0	0	2	0	0	0	0	0	0	0	0	0	0	0	0	0	0	1	0	0	0	0	19	0	0	0	0
	20150112	353	2015-01-12 03:53:00	0	0	0	0	0	2	0	1	0	0	0	0	2	0	0	0	0	0	0	0	0	1	0	0	0	0	0	0	1	0	0	2	0	0	0	0	4	4	0	0	0	30	0	0	0	0
	20150112	354	2015-01-12 03:54:00	0	0	0	0	0	0	0	1	0	0	0	0	1	0	0	0	0	0	0	0	0	0	0	0	0	0	0	0	0	0	0	1	0	0	0	0	0	0	0	0	0	0	0	0	0	0
	20150112	355	2015-01-12 03:55:00	0	0	0	0	0	0	0	0	0	1	0	0	0	0	0	0	0	0	0	1	0	0	0	0	0	0	0	0	0	0	0	0	0	0	0	0	0	0	0	0	0	0	0	0	0	0
	20150112	356	2015-01-12 03:56:00	0	7	0	0	0	0	0	0	0	1	0	0	4	0	0	0	0	0	0	1	0	0	0	3	0	0	0	0	1	0	0	0	0	0	0	0	4	0	0	0	0	0	0	0	0	0
	20150112	357	2015-01-12 03:57:00	0	7	0	0	0	0	0	0	0	0	0	0	1	0	0	0	0	0	0	0	0	0	0	2	0	0	0	0	0	0	0	0	0	0	0	0	0	0	0	0	0	0	0	0	0	0
	20150112	358	2015-01-12 03:58:00	0	5	0	0	0	1	0	0	0	2	0	0	0	0	0	0	0	0	0	1	0	1	0	7	0	0	0	0	2	0	0	0	0	0	0	0	0	0	0	0	0	0	0	0	0	0
	20150112	359	2015-01-12 03:59:00	0	2	0	0	0	1	1	0	0	0	0	0	6	0	0	0	0	0	0	1	0	6	0	0	0	0	0	3	2	0	0	0	0	0	1	0	0	2	0	0	0	4	0	0	0	0
	20150112	400	2015-01-12 04:00:00	0	1	0	0	0	0	2	0	0	2	0	0	5	0	0	0	0	0	0	0	0	1	0	0	0	0	0	2	1	0	0	0	0	0	1	0	0	4	0	0	0	41	0	0	0	0
	20150112	401	2015-01-12 04:01:00	0	3	0	0	0	0	0	0	0	3	0	0	1	0	0	0	3	0	0	0	0	0	0	0	0	0	0	0	0	0	0	0	0	0	1	0	0	0	0	0	0	3	0	0	0	0
	20150112	402	2015-01-12 04:02:00	0	1	0	0	0	0	0	0	2	4	0	0	0	0	0	2	4	0	0	0	0	3	0	0	0	8	0	0	0	0	0	0	0	0	0	0	0	0	3	0	0	0	0	0	0	0
	20150112	403	2015-01-12 04:03:00	0	0	0	0	0	0	0	0	1	0	0	0	0	0	0	14	2	0	0	0	0	0	0	0	0	0	0	0	0	0	0	0	0	0	0	0	0	0	0	0	0	0	0	0	0	0
	20150112	404	2015-01-12 04:04:00	0	1	0	0	0	0	0	0	5	2	0	0	0	0	0	4	0	0	0	0	0	0	0	1	0	0	0	0	0	0	0	0	0	0	1	0	0	0	0	0	0	0	0	0	0	0
	20150112	405	2015-01-12 04:05:00	0	0	0	0	0	0	1	0	0	0	1	0	0	0	0	7	0	0	0	0	0	0	0	0	2	0	0	0	0	0	0	0	0	0	0	0	0	0	0	0	0	0	0	0	0	0
	20150112	406	2015-01-12 04:06:00	0	0	2	0	0	0	0	0	0	0	0	0	0	0	0	0	0	0	0	0	0	0	0	2	0	0	0	0	0	0	0	0	0	0	0	0	0	1	0	0	0	0	0	0	0	0
	20150112	407	2015-01-12 04:07:00	0	0	0	0	0	0	0	0	0	0	0	0	0	0	0	0	0	0	0	0	0	0	1	2	0	2	0	0	0	0	0	0	0	0	0	0	0	1	0	0	0	0	0	0	0	0
	20150112	408	2015-01-12 04:08:00	0	0	0	0	0	0	0	0	0	0	0	0	0	0	0	0	1	0	0	0	0	0	0	2	0	2	0	0	4	0	0	0	0	0	0	0	0	0	0	0	0	0	0	0	0	0
	20150112	409	2015-01-12 04:09:00	0	0	0	0	0	0	6	0	0	0	0	0	0	0	0	0	0	0	0	0	0	0	0	10	0	1	0	0	2	0	0	0	0	0	0	0	0	0	0	0	0	0	0	0	0	0
	20150112	410	2015-01-12 04:10:00	0	0	0	0	0	0	0	0	0	1	0	0	0	0	0	1	0	0	0	0	0	0	0	1	0	0	0	0	0	0	0	0	0	0	0	0	0	0	0	0	0	0	0	1	0	0
	20150112	411	2015-01-12 04:11:00	0	0	0	0	0	0	0	0	0	2	0	0	0	0	0	0	0	0	0	0	0	0	0	2	0	0	0	0	2	0	1	0	2	0	0	0	0	0	0	0	0	0	0	1	0	0
	20150112	412	2015-01-12 04:12:00	0	0	0	1	0	0	0	0	0	3	0	0	0	0	0	0	0	0	0	0	0	0	0	3	0	0	0	0	3	0	2	0	8	0	0	0	0	0	0	0	0	0	0	0	4	0
	20150112	413	2015-01-12 04:13:00	0	0	0	0	0	0	0	0	0	2	0	0	0	0	0	0	1	0	0	0	0	0	0	1	0	0	0	0	1	0	0	0	0	0	0	0	0	0	0	0	0	0	0	2	1	0
	20150112	414	2015-01-12 04:14:00	0	0	0	0	0	0	0	0	0	2	0	0	0	0	0	0	3	0	0	1	0	0	0	2	0	1	0	4	0	0	5	0	1	0	0	0	0	0	0	0	0	0	0	0	0	0
	20150112	415	2015-01-12 04:15:00	0	0	0	0	0	0	0	0	0	2	0	0	0	0	0	0	3	0	0	3	0	0	0	2	0	4	0	6	0	0	0	0	1	0	0	0	0	0	0	0	0	0	0	0	0	0
	20150112	416	2015-01-12 04:16:00	0	0	0	0	0	0	0	0	0	2	0	0	1	0	0	0	4	0	0	2	0	1	0	2	1	0	0	4	0	0	0	0	0	0	0	0	0	1	0	0	0	0	0	0	0	0
	20150112	417	2015-01-12 04:17:00	0	0	0	0	0	0	0	0	0	1	0	0	1	0	0	0	0	0	0	0	0	0	0	0	0	0	0	1	0	0	0	0	0	0	0	0	0	6	0	0	1	0	0	0	0	0
	20150112	418	2015-01-12 04:18:00	0	0	1	0	0	0	0	0	0	3	0	0	0	0	0	0	1	0	0	0	0	0	0	2	0	0	0	5	0	0	0	2	0	0	0	0	0	0	0	0	8	0	0	0	0	0
	20150112	419	2015-01-12 04:19:00	0	0	1	0	0	0	0	0	0	2	0	0	0	0	0	0	6	0	0	0	0	0	0	2	0	0	0	3	1	1	0	3	0	0	0	0	0	3	0	0	4	0	0	0	0	0
	20150112	420	2015-01-12 04:20:00	0	0	0	0	0	1	0	0	0	2	0	0	0	0	0	0	7	0	0	4	0	0	0	3	0	0	0	0	0	0	0	0	0	0	0	0	0	0	0	0	0	0	0	0	0	0
	20150112	421	2015-01-12 04:21:00	0	0	1	0	0	1	0	0	0	2	0	0	0	0	0	0	0	0	0	0	0	0	0	2	0	0	0	0	0	0	0	0	0	0	0	0	0	0	0	0	0	0	0	0	0	0
	20150112	422	2015-01-12 04:22:00	0	0	1	0	0	0	0	0	0	3	0	0	0	0	0	1	0	0	0	0	0	0	0	2	0	0	0	0	1	0	0	2	0	0	0	0	0	0	0	0	0	0	0	0	0	0
	20150112	423	2015-01-12 04:23:00	0	0	0	0	0	1	0	0	0	1	0	0	0	0	0	0	0	0	0	0	0	0	0	1	0	0	0	0	0	0	0	0	0	0	0	0	0	0	0	0	0	0	0	0	0	0
	20150112	424	2015-01-12 04:24:00	0	0	0	0	0	2	0	0	0	3	0	0	0	0	0	0	0	0	0	1	0	0	0	1	0	0	0	0	2	0	0	0	0	0	0	0	0	0	0	1	0	0	0	0	0	0
	20150112	425	2015-01-12 04:25:00	0	0	0	0	0	0	0	0	0	0	0	0	0	0	0	0	0	0	0	33	0	0	0	0	0	0	0	0	1	0	0	0	0	0	0	0	0	0	0	1	0	0	0	0	0	0
	20150112	426	2015-01-12 04:26:00	0	0	0	0	0	0	0	0	0	0	0	0	3	0	0	0	0	0	0	5	0	1	0	0	0	0	0	0	0	0	0	0	0	0	0	0	0	0	0	0	0	0	0	0	0	0
	20150112	427	2015-01-12 04:27:00	0	0	0	0	0	0	0	0	0	0	0	0	3	0	0	0	0	0	0	0	0	0	0	17	0	0	0	0	0	4	0	0	0	0	0	0	0	0	0	0	0	0	0	0	0	0
	20150112	428	2015-01-12 04:28:00	0	0	0	0	0	0	0	0	0	0	0	0	7	0	0	0	0	0	0	0	0	0	2	6	0	0	0	0	1	6	0	0	0	0	0	0	0	0	0	0	0	0	0	0	0	0
	20150112	429	2015-01-12 04:29:00	0	0	0	0	0	0	0	0	0	1	0	0	2	0	0	0	0	0	0	3	0	0	0	1	0	0	0	0	0	1	0	0	0	0	0	0	0	0	1	0	0	0	0	0	0	2
	20150112	430	2015-01-12 04:30:00	0	0	0	0	0	0	0	0	0	3	3	0	7	0	0	0	0	0	0	0	0	0	0	9	0	0	0	0	4	0	0	0	0	0	0	0	0	0	2	0	0	0	0	0	0	1
	20150112	431	2015-01-12 04:31:00	0	0	0	0	0	0	1	0	0	2	0	0	2	0	0	0	0	0	0	0	0	0	0	2	0	0	3	0	0	0	0	0	0	0	0	0	0	0	0	0	0	0	0	0	0	0
	20150112	432	2015-01-12 04:32:00	0	0	0	0	0	0	3	0	0	2	0	0	4	0	0	0	0	0	0	0	0	0	0	7	0	0	5	0	0	0	0	0	0	0	0	0	0	0	0	0	0	0	0	0	0	2
	20150112	433	2015-01-12 04:33:00	0	0	0	0	0	0	1	0	0	4	0	0	1	0	0	0	0	0	0	0	0	0	0	0	0	0	0	0	1	0	0	0	0	0	0	0	0	0	2	1	0	0	0	0	0	0
	20150112	434	2015-01-12 04:34:00	0	0	0	0	0	0	0	0	0	2	0	0	1	0	0	0	0	0	0	0	0	0	0	0	0	0	0	0	0	1	1	0	0	0	0	0	0	0	5	3	0	0	0	0	0	0
	20150112	435	2015-01-12 04:35:00	0	0	0	0	0	0	0	0	0	4	0	0	6	0	0	0	0	2	0	1	0	0	0	0	0	0	0	0	0	0	1	0	0	0	0	0	0	0	1	1	0	0	0	0	0	0
	20150112	436	2015-01-12 04:36:00	0	0	0	0	0	1	1	0	0	0	0	0	4	0	0	1	0	1	0	1	0	0	0	1	0	0	0	0	0	0	1	0	0	0	1	0	0	0	3	3	0	0	0	0	0	0
	20150112	437	2015-01-12 04:37:00	0	3	0	0	0	0	0	0	0	4	0	0	2	0	0	0	0	0	0	0	0	0	1	1	0	0	0	0	0	1	0	0	0	0	4	0	0	0	2	3	0	0	0	0	0	0
	20150112	438	2015-01-12 04:38:00	0	1	0	0	0	1	0	0	0	2	0	0	2	0	0	0	0	2	0	0	0	1	3	0	0	3	0	0	0	0	0	0	0	0	0	4	0	0	2	2	0	0	0	0	0	0
	20150112	439	2015-01-12 04:39:00	0	0	0	0	0	2	0	0	0	2	0	0	1	0	0	0	0	0	0	0	0	0	1	0	0	0	0	0	0	0	0	0	0	0	0	0	0	0	0	0	0	0	0	0	0	0
	20150112	440	2015-01-12 04:40:00	0	0	0	0	0	0	0	0	0	5	0	0	0	0	0	0	0	0	0	0	0	0	0	0	0	0	0	0	0	0	0	0	0	0	4	0	0	0	0	0	0	0	0	0	0	0
	20150112	441	2015-01-12 04:41:00	0	0	2	0	0	0	0	0	0	2	0	0	3	0	0	0	0	0	0	0	0	0	0	0	0	0	0	0	0	0	0	0	0	0	0	0	0	0	0	0	0	0	0	0	0	0
	20150112	442	2015-01-12 04:42:00	0	0	0	2	0	3	0	0	0	1	0	0	6	0	0	0	0	0	0	0	0	0	0	0	0	0	0	0	0	0	0	0	0	0	0	0	0	0	0	0	0	0	0	0	0	0
	20150112	443	2015-01-12 04:43:00	0	0	0	1	0	0	0	0	0	3	0	0	0	0	0	0	0	0	0	0	0	0	0	0	0	0	0	2	0	0	0	0	0	0	0	0	0	0	0	1	0	0	0	0	0	0
	20150112	444	2015-01-12 04:44:00	0	0	0	0	0	0	0	0	0	2	0	0	4	0	0	0	0	0	0	0	0	0	0	0	0	0	0	0	0	0	0	0	0	0	0	0	0	0	9	0	0	0	3	0	0	0
	20150112	445	2015-01-12 04:45:00	0	0	0	0	0	3	1	0	0	2	0	0	3	0	0	0	0	5	0	1	0	0	0	0	0	0	0	7	0	0	0	0	0	0	0	0	0	0	3	2	0	0	0	0	0	0
	20150112	446	2015-01-12 04:46:00	0	0	0	0	0	0	0	0	0	3	0	0	0	0	0	0	0	3	0	2	0	0	0	0	0	0	0	1	0	0	0	0	0	0	0	0	0	0	3	0	0	0	0	0	0	0
	20150112	447	2015-01-12 04:47:00	0	0	0	0	0	5	0	0	0	1	0	0	4	0	0	0	0	2	0	0	0	0	0	0	0	0	0	1	0	0	0	0	0	0	0	0	0	0	0	0	0	0	0	0	0	0
	20150112	448	2015-01-12 04:48:00	0	0	0	0	1	0	0	0	0	3	0	0	0	0	0	0	0	2	0	0	0	0	0	0	0	0	0	5	0	0	0	0	0	0	1	0	0	0	1	0	0	1	0	0	0	0
	20150112	449	2015-01-12 04:49:00	0	1	0	0	3	0	0	0	0	3	0	0	3	0	0	0	0	1	0	0	0	0	0	0	0	0	0	0	1	0	0	0	0	0	0	5	0	0	0	0	0	4	2	0	0	0
	20150112	450	2015-01-12 04:50:00	0	0	0	0	2	0	0	1	0	4	0	0	5	0	0	0	0	0	0	0	0	0	0	0	0	0	0	0	1	0	0	0	0	0	0	0	0	0	7	0	0	0	0	3	0	0
	20150112	451	2015-01-12 04:51:00	0	0	0	0	3	0	4	2	0	1	0	0	0	0	0	0	0	5	0	0	0	0	0	0	0	0	0	2	0	0	0	0	4	0	0	2	0	0	1	0	0	0	1	2	0	0
	20150112	452	2015-01-12 04:52:00	0	0	0	0	1	0	7	0	0	2	0	0	0	7	0	0	1	0	0	0	0	0	0	0	0	0	0	0	2	0	6	0	4	0	0	0	0	0	2	0	0	0	0	1	0	0
	20150112	453	2015-01-12 04:53:00	0	0	0	0	0	0	0	0	0	2	0	0	2	2	0	0	2	0	0	0	0	0	0	0	0	0	0	0	0	0	0	0	0	0	0	0	0	0	1	0	0	0	0	1	0	0
	20150112	454	2015-01-12 04:54:00	0	0	0	0	0	0	0	0	0	3	0	0	0	5	0	0	0	1	0	0	0	0	0	0	0	0	0	0	0	0	0	0	7	0	4	0	0	1	1	0	0	0	0	0	0	0
	20150112	455	2015-01-12 04:55:00	0	0	0	0	0	0	0	0	0	2	0	0	0	0	0	0	0	0	0	0	0	1	0	0	0	0	0	1	3	0	0	0	0	0	1	0	0	5	3	0	0	0	0	4	0	0
	20150112	456	2015-01-12 04:56:00	0	0	0	0	0	0	0	3	0	0	0	3	0	1	0	0	2	0	0	0	0	0	0	0	0	0	0	4	1	0	0	0	7	0	1	0	0	2	2	0	0	0	0	0	0	0
	20150112	457	2015-01-12 04:57:00	0	0	0	0	0	0	1	0	0	2	0	3	2	1	0	0	0	0	0	0	0	0	0	0	0	0	0	0	2	0	0	0	0	0	4	0	0	0	3	0	0	0	0	0	0	0
	20150112	458	2015-01-12 04:58:00	0	0	0	0	0	0	1	1	0	0	0	2	3	3	0	0	2	0	0	0	0	1	0	0	0	0	0	2	3	0	0	0	0	0	1	0	0	0	1	0	0	0	0	0	0	0
	20150112	459	2015-01-12 04:59:00	0	0	0	0	0	0	0	1	0	0	0	0	2	0	0	0	0	4	0	0	0	0	0	0	0	0	0	0	0	0	0	0	0	0	0	0	0	0	2	0	0	0	0	0	0	0
	20150112	500	2015-01-12 05:00:00	0	0	0	0	0	0	0	0	0	0	0	0	0	0	0	0	0	1	0	0	0	0	0	0	0	0	0	1	0	1	0	0	0	0	3	0	0	0	2	0	0	0	0	0	0	0
	20150112	501	2015-01-12 05:01:00	0	0	0	0	0	0	0	1	0	0	0	0	0	5	0	0	2	0	0	0	0	0	0	0	0	0	0	0	0	0	0	0	2	0	1	0	0	0	2	0	0	0	0	0	0	0
	20150112	502	2015-01-12 05:02:00	0	0	0	0	0	0	0	0	0	0	0	0	0	2	0	0	2	4	0	0	0	0	0	0	0	0	0	0	0	1	0	0	0	0	0	1	0	0	4	0	0	0	0	0	0	0
	20150112	503	2015-01-12 05:03:00	0	0	0	0	0	0	0	0	0	0	0	0	3	4	0	0	1	2	1	0	0	0	0	0	0	0	0	1	2	3	0	0	1	0	0	4	0	0	4	0	0	2	0	0	0	0
	20150112	504	2015-01-12 05:04:00	0	0	0	0	0	0	0	0	0	0	0	0	0	1	0	0	3	0	1	0	0	0	0	0	0	0	0	0	1	1	0	0	2	0	0	0	0	0	0	0	0	0	0	0	0	0
	20150112	505	2015-01-12 05:05:00	0	0	0	0	0	0	0	0	0	0	0	0	0	4	0	0	0	0	2	0	0	0	0	0	0	0	0	0	1	4	0	0	0	0	1	0	0	0	1	0	0	0	0	0	0	0
	20150112	506	2015-01-12 05:06:00	0	0	0	0	0	0	0	1	0	0	0	0	0	2	0	0	0	0	0	0	0	0	0	0	0	0	0	1	0	1	0	0	0	0	0	0	0	0	0	0	0	0	0	0	0	0
	20150112	507	2015-01-12 05:07:00	0	0	0	0	0	0	0	3	0	0	3	0	0	2	0	2	0	1	0	0	0	0	0	0	0	0	0	2	0	1	0	0	0	0	0	0	0	0	4	0	0	0	0	2	0	0
	20150112	508	2015-01-12 05:08:00	0	0	0	0	5	0	0	3	0	1	4	0	0	0	0	0	0	1	0	0	0	0	0	0	0	0	0	2	0	5	0	0	0	0	0	0	0	0	3	0	0	0	0	2	0	0
	20150112	509	2015-01-12 05:09:00	0	0	0	0	3	0	0	2	0	1	10	0	0	4	0	0	0	3	0	0	0	5	0	0	0	0	0	0	0	20	0	0	3	0	0	0	0	0	1	0	0	0	0	0	0	0
	20150112	510	2015-01-12 05:10:00	0	0	0	0	0	0	0	0	0	7	3	0	0	2	0	0	0	0	0	0	0	0	0	0	0	0	0	0	0	0	0	0	0	0	0	0	0	0	0	0	0	1	0	0	0	0
	20150112	511	2015-01-12 05:11:00	0	0	0	0	2	0	0	0	0	0	0	0	0	4	3	0	0	5	0	0	0	0	0	0	0	0	0	0	0	2	0	2	0	0	0	0	0	0	0	0	0	0	0	0	0	0
	20150112	512	2015-01-12 05:12:00	0	0	0	0	1	0	0	0	0	0	0	0	0	2	2	0	0	0	0	0	0	0	0	0	0	0	0	0	0	6	0	2	0	0	0	0	0	0	0	0	0	0	0	0	0	0
	20150112	513	2015-01-12 05:13:00	0	0	0	0	0	0	2	0	0	0	0	0	5	4	0	0	0	0	0	0	0	0	0	0	0	0	0	0	0	0	0	0	0	0	0	0	0	0	0	1	0	0	0	0	0	0
	20150112	514	2015-01-12 05:14:00	0	0	0	0	0	0	0	0	0	0	0	0	4	0	3	0	0	1	0	0	0	0	0	0	0	0	0	2	0	0	0	0	0	0	0	0	0	0	0	0	0	0	0	0	0	0
	20150112	515	2015-01-12 05:15:00	0	0	0	0	0	0	0	0	0	0	0	0	1	2	0	0	4	3	0	0	0	0	0	0	0	0	0	3	0	0	0	5	0	0	0	0	0	0	0	0	0	0	0	0	0	0
	20150112	516	2015-01-12 05:16:00	0	0	0	0	0	0	0	0	0	0	5	0	0	4	0	0	3	0	0	0	0	6	0	0	0	0	0	2	0	1	0	0	0	0	0	0	0	0	0	1	0	0	0	0	0	0
	20150112	517	2015-01-12 05:17:00	0	0	0	0	0	0	0	0	0	0	1	0	4	0	0	0	0	0	0	0	0	2	0	0	0	0	0	0	0	0	0	0	0	0	0	2	0	0	0	3	0	0	0	0	0	0
	20150112	518	2015-01-12 05:18:00	0	0	0	0	0	0	0	0	0	0	0	0	5	3	0	0	0	4	0	3	0	2	0	0	0	0	0	0	0	0	0	0	0	0	1	3	0	0	0	1	0	0	0	0	0	0
	20150112	519	2015-01-12 05:19:00	0	0	0	0	0	0	0	4	0	0	0	0	1	2	0	0	0	34	1	1	0	17	0	0	0	0	0	0	0	0	0	0	0	0	0	0	0	0	0	0	0	0	0	0	0	0
	20150112	520	2015-01-12 05:20:00	0	0	0	0	0	0	0	1	0	0	0	0	0	4	0	0	0	2	0	14	0	0	0	0	0	0	0	2	0	0	0	2	0	0	0	0	0	0	0	0	0	0	0	0	0	0
	20150112	521	2015-01-12 05:21:00	0	0	0	0	0	0	0	0	5	0	0	0	2	0	0	0	0	0	1	1	0	0	0	0	0	0	0	0	0	0	0	0	0	0	0	2	0	0	0	0	0	0	0	0	0	0
	20150112	522	2015-01-12 05:22:00	0	0	0	0	0	0	0	1	0	0	4	0	4	3	0	0	0	0	2	0	0	0	0	0	0	0	1	0	0	0	0	0	0	0	0	1	0	0	0	0	3	0	0	0	0	0
	20150112	523	2015-01-12 05:23:00	0	6	0	0	0	0	0	0	0	0	2	0	0	2	0	0	0	0	1	0	0	0	0	0	0	0	0	0	0	0	0	0	0	0	0	2	0	0	0	0	2	0	0	0	0	0
	20150112	524	2015-01-12 05:24:00	0	0	0	0	0	0	0	0	0	0	0	0	2	6	0	0	0	0	1	0	0	3	0	0	0	0	5	0	0	0	0	0	0	0	0	6	0	0	0	0	4	2	0	0	0	0
	20150112	525	2015-01-12 05:25:00	0	0	0	0	0	0	0	0	3	0	0	0	0	2	0	0	0	0	0	0	0	0	0	0	0	0	3	0	0	0	0	0	0	0	0	1	0	0	0	0	1	0	0	0	0	0
	20150112	526	2015-01-12 05:26:00	0	0	0	0	0	0	0	0	0	1	0	0	0	4	0	0	0	0	0	0	0	0	0	0	0	0	0	0	0	1	0	0	0	0	0	1	0	0	0	0	37	0	0	3	0	0
	20150112	527	2015-01-12 05:27:00	0	0	0	0	0	0	0	0	0	0	0	0	2	2	0	0	0	0	0	0	0	1	0	0	0	0	0	0	0	0	0	0	0	0	0	0	0	0	0	0	18	0	0	0	0	0
	20150112	528	2015-01-12 05:28:00	0	0	0	0	0	0	0	0	1	0	0	0	2	5	0	0	0	0	0	0	0	0	2	0	0	0	0	0	0	0	0	0	0	0	0	2	0	0	0	0	21	0	0	0	0	0
	20150112	529	2015-01-12 05:29:00	0	2	0	0	0	0	0	0	1	0	0	0	0	5	0	0	0	0	0	0	0	0	1	0	0	0	0	0	0	0	0	0	0	0	0	2	0	0	0	0	7	0	0	0	0	0
	20150112	530	2015-01-12 05:30:00	0	0	0	0	0	0	0	0	3	0	0	0	2	2	0	0	0	0	0	0	0	0	1	0	0	0	0	0	0	0	0	0	0	0	0	0	0	0	3	0	4	0	0	0	0	0
	20150112	531	2015-01-12 05:31:00	0	0	0	0	0	0	0	0	0	0	0	1	0	4	1	0	0	0	0	0	0	0	0	0	2	0	0	0	0	0	0	0	0	0	1	11	0	0	0	0	0	0	0	0	0	0
	20150112	532	2015-01-12 05:32:00	0	1	0	0	0	0	0	0	2	0	0	1	0	2	1	0	0	0	0	0	0	0	0	0	1	0	0	0	0	0	0	0	0	0	3	0	0	0	0	0	0	0	0	0	0	0
	20150112	533	2015-01-12 05:33:00	0	5	0	0	0	0	0	0	1	0	0	0	0	4	3	0	0	1	0	0	0	0	1	0	0	0	0	0	0	0	0	0	0	0	0	0	0	0	0	0	2	0	0	0	0	0
	20150112	534	2015-01-12 05:34:00	0	0	0	2	0	0	0	0	0	0	0	0	0	22	1	0	0	0	2	0	0	0	1	0	3	0	0	0	0	1	0	0	0	0	0	0	0	0	0	0	5	0	0	0	0	0
	20150112	535	2015-01-12 05:35:00	0	0	0	0	0	0	0	0	0	0	0	0	0	17	0	0	0	4	3	0	0	0	0	0	3	0	0	0	1	5	0	0	0	0	1	0	0	0	2	0	1	0	0	0	0	0
	20150112	536	2015-01-12 05:36:00	0	0	0	1	0	0	0	0	0	0	0	0	0	2	0	0	0	2	0	0	0	0	0	0	0	0	0	0	2	2	0	0	0	0	2	2	0	0	0	0	0	0	0	0	0	0
	20150112	537	2015-01-12 05:37:00	0	0	0	0	0	0	0	0	0	0	0	0	0	1	0	0	0	1	2	3	0	0	0	0	0	0	0	0	1	2	0	2	0	0	2	1	0	0	0	0	0	0	0	0	0	0
	20150112	538	2015-01-12 05:38:00	0	0	0	0	0	1	0	0	0	0	2	0	0	0	0	0	0	4	0	0	0	0	0	0	0	0	0	0	10	0	0	0	0	0	0	0	0	0	0	0	0	0	0	0	0	0
	20150112	539	2015-01-12 05:39:00	0	0	0	0	0	1	0	0	0	0	0	0	0	0	0	0	0	1	0	0	0	0	0	1	0	0	0	0	1	0	0	0	0	0	0	0	0	0	0	0	0	0	0	0	0	0
	20150112	540	2015-01-12 05:40:00	0	0	0	0	0	0	0	0	0	0	3	0	0	0	0	0	0	0	0	0	0	0	0	0	5	0	0	0	0	0	0	0	0	0	0	0	0	0	3	0	0	0	0	0	0	0
	20150112	541	2015-01-12 05:41:00	0	0	0	0	0	0	0	0	0	0	3	0	0	0	0	0	0	0	2	0	0	0	0	1	0	0	0	0	0	0	0	0	3	0	0	0	0	0	2	0	0	0	0	0	0	0
	20150112	542	2015-01-12 05:42:00	0	0	0	0	0	0	0	0	0	0	12	0	0	0	0	0	0	0	2	0	0	0	0	3	0	0	0	0	0	0	0	0	0	0	0	0	0	0	4	0	0	0	0	0	0	0
	20150112	543	2015-01-12 05:43:00	0	0	0	3	0	0	2	0	6	0	12	0	0	0	0	0	0	0	0	0	5	0	0	0	0	0	0	0	0	0	0	0	5	0	2	0	0	0	1	0	0	0	0	0	0	0
	20150112	544	2015-01-12 05:44:00	0	0	0	1	0	0	0	0	3	0	0	0	0	0	0	0	0	0	2	0	0	0	0	3	2	0	0	2	0	0	0	0	4	0	3	0	0	0	0	0	0	0	0	0	0	0
	20150112	545	2015-01-12 05:45:00	0	0	0	4	0	0	4	0	2	0	0	0	0	0	0	0	0	0	1	0	0	0	0	0	0	0	0	1	0	0	0	0	0	0	0	0	0	0	0	0	0	0	0	0	0	0
	20150112	546	2015-01-12 05:46:00	0	0	0	4	0	0	0	0	0	0	0	0	0	0	0	0	0	0	1	0	0	0	0	0	0	0	0	0	0	0	0	0	0	0	1	0	0	0	0	0	0	0	0	0	0	0
	20150112	547	2015-01-12 05:47:00	0	0	0	1	0	0	0	0	0	0	0	0	0	0	0	0	0	1	3	0	4	0	0	0	0	0	0	0	4	0	0	0	0	0	1	0	0	0	0	0	0	0	0	0	0	0
	20150112	548	2015-01-12 05:48:00	0	0	0	1	0	0	0	0	0	0	0	0	0	0	0	0	0	0	1	0	0	0	0	0	0	0	0	0	1	0	1	0	3	0	4	0	0	0	2	0	4	0	0	0	0	0
	20150112	549	2015-01-12 05:49:00	0	0	0	2	0	0	0	0	0	0	0	0	0	0	0	0	0	0	3	0	0	2	0	0	0	0	0	2	0	0	2	0	0	0	1	0	0	0	0	0	4	0	0	0	0	0
	20150112	550	2015-01-12 05:50:00	0	0	0	1	0	0	0	0	0	0	3	0	0	0	0	0	0	0	2	0	0	0	0	0	0	0	0	0	0	0	1	0	0	0	2	0	0	0	1	0	1	0	0	0	0	0
	20150112	551	2015-01-12 05:51:00	0	0	0	0	0	0	0	0	3	0	0	0	0	0	0	0	0	0	2	0	0	0	0	0	0	0	0	0	0	0	1	0	0	0	3	0	0	0	0	0	0	0	0	0	0	0
	20150112	552	2015-01-12 05:52:00	0	0	0	0	0	0	0	0	1	0	0	0	0	0	0	0	0	0	0	0	0	0	0	0	0	0	0	0	0	0	0	0	0	0	3	0	0	0	0	0	1	0	0	0	0	0
	20150112	553	2015-01-12 05:53:00	0	0	0	0	0	0	0	0	0	1	0	0	0	0	0	0	0	0	2	0	0	0	0	0	0	0	0	1	0	0	0	0	0	0	0	0	0	0	5	0	0	0	0	0	0	0
	20150112	554	2015-01-12 05:54:00	0	0	0	0	0	0	0	0	0	1	0	0	0	0	0	0	0	0	2	0	0	3	0	0	0	0	0	11	0	0	0	0	0	0	0	0	0	0	3	0	0	0	0	0	0	0
	20150112	555	2015-01-12 05:55:00	0	0	0	0	0	0	0	0	0	2	0	0	0	0	0	0	0	0	2	0	0	0	0	0	0	0	0	1	0	0	0	0	0	0	0	0	0	0	5	0	1	0	0	0	0	0
	20150112	556	2015-01-12 05:56:00	0	0	0	3	0	0	0	0	0	0	0	0	0	1	0	0	0	0	0	0	0	2	0	0	0	0	0	0	0	0	0	0	0	0	0	0	0	4	3	4	0	0	0	0	0	0
	20150112	557	2015-01-12 05:57:00	0	0	0	2	0	0	0	0	1	0	0	0	0	5	0	0	0	0	2	0	0	0	0	0	0	0	0	0	0	0	0	0	0	0	0	0	0	6	1	1	0	0	0	0	0	0
	20150112	558	2015-01-12 05:58:00	0	0	0	1	0	0	0	0	0	4	0	0	0	0	0	0	0	0	1	0	0	0	0	2	0	0	0	0	0	0	0	0	0	0	0	0	0	0	1	2	0	0	0	0	0	0
	20150112	559	2015-01-12 05:59:00	0	0	0	0	0	0	0	0	0	2	0	0	0	0	0	0	0	0	2	0	0	0	0	2	0	0	0	0	0	0	0	0	0	0	0	0	0	0	3	0	0	0	0	0	0	0
	20150112	600	2015-01-12 06:00:00	0	0	0	0	0	0	0	0	3	0	0	0	0	0	0	0	0	0	2	0	0	0	0	0	0	0	0	0	0	0	0	0	0	0	0	0	0	0	0	0	0	0	0	0	0	0
	20150112	601	2015-01-12 06:01:00	0	0	1	0	0	0	0	0	1	2	0	0	0	0	0	0	0	0	0	1	6	0	0	0	0	0	0	0	0	0	0	0	0	0	0	0	0	0	1	3	0	0	0	0	0	0
	20150112	602	2015-01-12 06:02:00	0	0	0	0	0	0	0	0	1	0	0	0	0	0	1	0	0	0	0	3	14	0	0	0	0	0	0	0	0	0	0	0	0	0	3	0	0	0	6	3	0	0	0	0	0	0
	20150112	603	2015-01-12 06:03:00	0	0	1	0	0	0	0	0	0	4	0	0	0	0	8	0	0	0	2	1	10	0	0	0	0	0	0	0	0	0	1	0	0	0	2	0	0	0	7	5	0	0	0	0	0	0
	20150112	604	2015-01-12 06:04:00	0	0	0	0	0	0	0	0	0	1	0	0	0	0	3	0	0	0	0	0	0	0	0	0	0	0	0	0	1	0	4	0	0	0	1	0	0	0	1	0	0	0	0	0	0	0
	20150112	605	2015-01-12 06:05:00	0	0	0	0	0	0	0	0	0	2	0	0	0	0	0	0	0	0	1	0	0	0	0	0	0	0	0	0	0	0	0	0	0	0	0	0	0	0	0	2	0	0	0	0	0	0
	20150112	606	2015-01-12 06:06:00	0	0	0	0	0	0	0	0	4	2	0	0	0	0	0	0	0	2	1	0	1	0	0	0	0	0	0	0	0	0	0	0	0	0	0	0	0	0	4	0	0	0	0	0	0	0
	20150112	607	2015-01-12 06:07:00	0	0	0	0	0	0	0	0	0	0	0	0	0	0	0	0	0	6	3	0	0	0	0	0	0	0	0	0	0	0	0	0	0	0	0	0	0	0	1	0	0	0	0	0	0	0
	20150112	608	2015-01-12 06:08:00	0	0	0	0	0	0	0	0	0	0	0	0	2	0	0	5	0	1	4	0	0	0	0	0	0	0	0	0	4	0	0	0	0	0	0	0	0	0	3	0	0	0	0	0	0	0
	20150112	609	2015-01-12 06:09:00	0	0	0	0	0	0	0	0	0	1	0	0	3	0	0	1	0	3	2	0	0	0	0	0	0	0	0	0	3	0	0	0	0	0	0	0	0	0	3	0	21	0	0	0	0	0
	20150112	610	2015-01-12 06:10:00	0	0	0	0	0	0	0	0	0	2	0	0	1	0	0	9	0	3	2	0	0	0	0	0	0	0	0	0	1	0	0	0	0	0	0	0	0	0	3	0	3	0	0	0	0	0
	20150112	611	2015-01-12 06:11:00	0	0	0	0	5	0	0	0	0	1	0	0	2	0	0	6	0	3	4	0	0	0	1	0	0	0	0	0	0	0	0	0	0	0	0	0	0	0	3	0	2	0	0	0	0	0
	20150112	612	2015-01-12 06:12:00	0	0	0	0	5	0	4	0	0	0	0	0	0	0	0	5	0	1	1	0	0	0	0	0	0	0	0	0	1	0	0	0	0	0	0	0	0	0	2	0	3	0	0	0	0	0
	20150112	613	2015-01-12 06:13:00	0	0	0	0	2	0	0	0	0	0	0	0	0	0	7	0	0	0	3	0	0	0	0	0	0	0	0	0	1	0	0	0	0	0	0	0	0	0	3	0	1	0	0	4	0	0
	20150112	614	2015-01-12 06:14:00	0	0	0	0	0	0	0	0	0	0	0	0	0	0	8	0	0	0	0	0	0	0	0	0	0	0	0	0	1	0	0	0	0	0	0	0	0	0	0	0	1	0	0	0	0	0
	20150112	615	2015-01-12 06:15:00	0	0	0	0	0	0	0	0	0	0	0	0	0	0	0	0	0	0	0	0	0	0	0	0	0	0	0	0	0	0	0	0	0	0	0	0	0	0	0	0	5	0	0	2	0	0
	20150112	616	2015-01-12 06:16:00	0	0	0	0	0	0	0	0	0	0	0	0	0	0	0	0	0	0	2	0	0	0	1	0	0	0	0	0	0	0	0	0	0	0	0	0	0	0	1	0	1	0	0	3	0	0
	20150112	617	2015-01-12 06:17:00	0	0	0	0	0	0	0	0	0	0	0	0	0	0	0	0	0	0	2	0	0	0	0	0	0	0	0	0	0	0	0	0	0	0	0	0	0	0	1	0	0	0	0	1	0	0
	20150112	618	2015-01-12 06:18:00	0	0	0	0	0	0	1	0	0	0	0	0	0	0	0	2	0	0	2	0	0	0	13	0	0	0	0	0	0	0	0	0	0	0	0	0	0	0	3	0	0	0	0	0	0	0
[truncated: 40,602 more rows]
[truncated: 83 more columns]
